# Supplementary material for: 2,6-Diamino­pyridinium dihydrogen phosphate
Source: Acta Crystallogr Sect E Struct Rep Online. 2012 Aug 23;68(Pt 9):o2751. doi: 10.1107/S1600536812035489 (PMC3435763; doi:10.1107/S1600536812035489)
Supplement: Supplementary file 2 [file e-68-o2751-Isup2.hkl]

# 
# h,k,l, Fc-squared, Fo-squared, sigma(Fo-squared) and status flag 
# 
data_I
_shelx_title ' I         P-1          R = 0.04' 
_shelx_refln_list_code          4 
_shelx_F_calc_maximum       36.84 
_exptl_crystal_F_000       216.00 
_reflns_d_resolution_high  0.7699 
 
loop_ 
 _symmetry_equiv_pos_as_xyz 
 'x, y, z' 
 '-x, -y, -z' 
 
_cell_length_a     7.4821 
_cell_length_b     8.1110 
_cell_length_c     8.1790 
_cell_angle_alpha  70.811 
_cell_angle_beta   74.980 
_cell_angle_gamma  84.883 
 
_shelx_F_squared_multiplier     1.000 
 
loop_ 
 _refln_index_h 
 _refln_index_k 
 _refln_index_l 
 _refln_F_squared_calc 
 _refln_F_squared_meas 
 _refln_F_squared_sigma 
 _refln_observed_status 
   1   0   0       68.62       81.01      0.79 o 
   2   0   0      594.16      497.51      7.14 o 
   3   0   0       25.04       33.46      0.34 o 
   4   0   0       35.96       43.92      0.40 o 
   5   0   0        2.10        2.27      0.17 o 
   6   0   0       21.75       20.18      0.46 o 
   7   0   0       17.76       18.81      0.46 o 
   8   0   0       61.24       64.67      2.08 o 
   9   0   0        0.98        1.53      0.66 o 
  -9   1   0        4.64        3.93      0.97 o 
  -8   1   0       21.96       23.15      1.06 o 
  -7   1   0        1.64        1.19      0.22 o 
  -6   1   0       59.48       59.73      1.03 o 
  -5   1   0       12.52       10.62      0.41 o 
  -4   1   0       82.35       88.74      0.49 o 
  -3   1   0      147.64      173.12      1.22 o 
  -2   1   0      617.61      498.19      6.98 o 
   2   1   0      832.64      705.08     13.92 o 
   3   1   0      118.28      145.38      1.06 o 
   4   1   0       75.33       84.18      0.80 o 
   5   1   0       63.39       72.43      0.71 o 
   6   1   0        3.49        3.50      0.23 o 
   7   1   0       55.65       57.50      1.03 o 
   8   1   0       27.10       26.84      1.09 o 
   9   1   0       13.54       12.55      1.28 o 
  -9   2   0       11.03        8.29      2.51 o 
  -8   2   0       13.19       12.04      1.11 o 
  -7   2   0       61.44       63.95      1.00 o 
  -6   2   0        2.79        2.27      0.28 o 
  -5   2   0        0.49        0.57      0.12 o 
  -4   2   0       68.55       82.82      0.78 o 
  -3   2   0      160.91      178.14      1.29 o 
  -1   2   0      762.39      611.29      6.77 o 
   1   2   0      704.61      626.59     11.91 o 
   2   2   0        6.41       10.11      0.19 o 
   3   2   0       39.14       39.63      0.42 o 
   4   2   0        2.42        0.81      0.08 o 
   5   2   0       47.75       49.48      0.55 o 
   6   2   0        0.61        0.56      0.11 o 
   7   2   0       53.42       52.81      1.06 o 
   8   2   0       50.79       52.47      1.91 o 
  -8   3   0       29.68       26.03      1.17 o 
  -7   3   0       63.69       64.23      1.23 o 
  -6   3   0       33.03       32.25      0.89 o 
  -5   3   0        9.87       11.24      0.45 o 
  -4   3   0        0.13        0.15      0.13 o 
  -3   3   0      250.33      305.16      1.76 o 
  -2   3   0       45.54       47.00      0.58 o 
  -1   3   0       27.99       24.41      0.33 o 
   0   3   0       97.43       89.20      0.74 o 
   1   3   0      299.11      329.33      2.74 o 
   2   3   0       15.44       18.86      0.22 o 
   3   3   0       14.20       12.61      0.32 o 
   4   3   0      110.48      111.32      0.76 o 
   5   3   0       63.66       65.60      0.60 o 
   6   3   0        4.07        4.72      0.37 o 
   7   3   0       21.38       19.59      0.57 o 
   8   3   0       25.85       23.44      1.35 o 
  -8   4   0       29.65       27.69      2.47 o 
  -7   4   0      100.64      103.96      2.86 o 
  -6   4   0       66.32       72.36      1.30 o 
  -5   4   0       50.37       54.88      0.89 o 
  -4   4   0        6.36        5.15      0.17 o 
  -3   4   0        0.00        0.24      0.13 o 
  -2   4   0        0.43        1.20      0.11 o 
  -1   4   0       51.07       45.52      0.64 o 
   0   4   0       76.98       99.35      0.77 o 
   1   4   0      579.45      575.25      3.50 o 
   2   4   0      200.99      228.03      1.42 o 
   3   4   0        7.16        7.63      0.16 o 
   4   4   0      113.33      116.17      0.71 o 
   5   4   0      102.64      105.13      1.24 o 
   6   4   0       64.72       67.79      1.08 o 
   7   4   0       14.22       12.92      0.47 o 
  -8   5   0       20.06       18.64      0.90 o 
  -7   5   0       74.07       73.48      2.60 o 
  -6   5   0       33.56       37.99      0.93 o 
  -5   5   0       94.81       91.59      1.53 o 
  -4   5   0        9.10        9.31      0.27 o 
  -3   5   0        0.71        0.94      0.13 o 
  -2   5   0        8.04        8.47      0.29 o 
  -1   5   0      402.12      385.53      2.44 o 
   0   5   0      256.25      259.17      1.75 o 
   1   5   0        0.05        0.62      0.08 o 
   2   5   0       27.12       29.33      0.46 o 
   3   5   0      138.06      144.34      1.02 o 
   4   5   0       53.68       54.56      0.77 o 
   5   5   0      215.21      228.49      2.32 o 
   6   5   0        0.19        0.33      0.11 o 
  -7   6   0       17.96       19.59      0.85 o 
  -6   6   0       50.38       48.61      0.99 o 
  -5   6   0       18.96       18.99      0.67 o 
  -4   6   0       12.16       12.70      0.41 o 
  -3   6   0      113.27      111.93      1.37 o 
  -2   6   0      354.60      363.13      3.69 o 
  -1   6   0       37.03       33.80      0.53 o 
   0   6   0      363.22      364.92      1.90 o 
   1   6   0      230.13      226.67      2.93 o 
   2   6   0       94.57       96.12      1.21 o 
   3   6   0       83.63       85.85      1.16 o 
   4   6   0       56.53       59.61      0.94 o 
   5   6   0       34.33       34.98      0.73 o 
   6   6   0        8.90        6.94      0.53 o 
   7   6   0        0.32        0.92      0.46 o 
  -6   7   0       11.49       13.55      0.57 o 
  -5   7   0       12.20       12.16      0.53 o 
  -4   7   0       17.30       15.10      0.54 o 
  -3   7   0        0.32        0.41      0.20 o 
  -2   7   0      124.64      123.90      1.43 o 
  -1   7   0      147.80      147.09      5.46 o 
   0   7   0       85.55       82.14      1.91 o 
   1   7   0       35.44       37.27      0.68 o 
   2   7   0      144.51      147.21      1.68 o 
   3   7   0       13.68       16.15      0.40 o 
   4   7   0       99.91      104.84      1.26 o 
   5   7   0       17.04       14.10      0.60 o 
   6   7   0        0.07        0.44      0.17 o 
  -5   8   0        1.05        1.28      0.34 o 
  -4   8   0       51.00       57.11      2.05 o 
  -3   8   0        6.37        6.06      0.30 o 
  -2   8   0        6.53        7.38      0.32 o 
  -1   8   0       10.22        8.35      0.47 o 
   0   8   0        0.42        0.33      0.27 o 
   1   8   0       34.85       32.23      0.63 o 
   2   8   0       22.16       22.86      0.53 o 
   3   8   0       54.18       53.32      0.86 o 
   4   8   0       14.39       14.17      0.70 o 
   5   8   0        3.06        2.53      0.38 o 
  -3   9   0       34.63       36.59      0.88 o 
  -2   9   0       16.28       15.34      0.48 o 
  -1   9   0       18.38       19.83      0.73 o 
   0   9   0        0.17        0.18      0.10 o 
   1   9   0        0.09        0.29      0.14 o 
   2   9   0        4.99        5.23      0.33 o 
   3   9   0        3.08        2.61      0.46 o 
   4   9   0       17.05       17.05      0.91 o 
  -2  -9   1        6.28        8.04      0.64 o 
  -1  -9   1       14.33       13.84      0.72 o 
   0  -9   1       25.33       25.81      0.67 o 
   1  -9   1       29.83       29.15      0.72 o 
   2  -9   1       10.61       12.25      0.67 o 
   3  -9   1        0.01        0.32      0.15 o 
  -4  -8   1        0.45        0.46      0.24 o 
  -3  -8   1       13.13       10.33      0.72 o 
  -2  -8   1       16.61       16.57      0.50 o 
  -1  -8   1        0.92        1.25      0.18 o 
   0  -8   1       53.74       53.33      1.04 o 
   1  -8   1       17.68       17.84      0.60 o 
   2  -8   1       19.62       20.37      0.52 o 
   3  -8   1        6.41        6.19      0.32 o 
   4  -8   1        3.27        4.23      0.36 o 
   5  -8   1        0.36        0.31      0.31 o 
  -6  -7   1       10.77       10.90      0.70 o 
  -5  -7   1       15.83       14.87      0.73 o 
  -4  -7   1        2.72        3.01      0.41 o 
  -3  -7   1        1.27        1.29      0.21 o 
  -2  -7   1       30.24       30.66      0.57 o 
  -1  -7   1        0.76        0.51      0.17 o 
   0  -7   1        7.60        7.29      0.34 o 
   1  -7   1       42.45       44.57      0.78 o 
   2  -7   1       75.17       74.13      2.26 o 
   3  -7   1       14.63       12.75      0.38 o 
   4  -7   1       15.00       14.58      0.44 o 
   5  -7   1        5.28        6.85      0.46 o 
   6  -7   1        0.08        0.54      0.22 o 
  -6  -6   1       67.35       69.17      1.13 o 
  -5  -6   1       28.61       26.26      0.81 o 
  -4  -6   1       48.36       52.03      1.47 o 
  -3  -6   1        7.87        7.62      0.33 o 
  -2  -6   1       49.81       50.27      0.70 o 
  -1  -6   1        9.93        9.24      0.58 o 
   0  -6   1       14.23       14.11      0.42 o 
   1  -6   1       56.14       56.92      0.85 o 
   2  -6   1      154.02      158.08      1.89 o 
   3  -6   1       21.71       19.88      0.51 o 
   4  -6   1       77.91       75.25      1.13 o 
   5  -6   1       35.24       31.41      0.77 o 
   6  -6   1        0.77        0.88      0.30 o 
   7  -6   1       10.00       13.43      0.78 o 
  -7  -5   1       36.13       36.43      0.87 o 
  -6  -5   1        0.43        0.97      0.32 o 
  -5  -5   1      135.12      146.09      2.18 o 
  -4  -5   1       11.49       10.24      0.39 o 
  -3  -5   1        3.82        4.19      0.25 o 
  -2  -5   1       48.49       52.45      0.67 o 
  -1  -5   1       14.68       15.10      0.31 o 
   0  -5   1        0.27        1.57      0.40 o 
   1  -5   1      284.41      304.90      1.78 o 
   2  -5   1      114.93      118.21      1.39 o 
   3  -5   1      227.43      221.15      2.89 o 
   4  -5   1       95.02       91.34      1.27 o 
   5  -5   1       14.37       14.69      0.59 o 
   6  -5   1       88.12       78.97      1.96 o 
   7  -5   1        1.76        1.71      0.27 o 
   8  -5   1        1.89        2.41      0.52 o 
  -7  -4   1       51.66       53.48      0.93 o 
  -6  -4   1       56.32       59.41      1.21 o 
  -5  -4   1        0.58        0.38      0.09 o 
  -4  -4   1        8.89        8.89      0.22 o 
  -3  -4   1        8.56        9.85      0.25 o 
  -2  -4   1        2.80        2.62      0.10 o 
  -1  -4   1        9.27        8.42      0.25 o 
   0  -4   1      357.22      368.80      2.13 o 
   1  -4   1      740.25      708.40      4.49 o 
   2  -4   1      127.88      123.76      1.03 o 
   3  -4   1       98.03       96.83      0.74 o 
   4  -4   1       26.32       27.64      0.41 o 
   5  -4   1      167.21      159.32      3.06 o 
   6  -4   1       15.52       19.67      0.64 o 
   7  -4   1       13.69       12.87      0.67 o 
   8  -4   1        7.60        8.78      2.04 o 
  -7  -3   1        2.80        2.88      0.41 o 
  -6  -3   1       31.18       30.02      0.53 o 
  -5  -3   1       66.58       65.58      0.73 o 
  -4  -3   1       51.19       53.93      0.79 o 
  -3  -3   1       95.70       94.26      0.66 o 
  -2  -3   1        7.05        5.92      0.18 o 
  -1  -3   1      130.17      133.03      0.88 o 
   0  -3   1      811.65      758.57      6.10 o 
   1  -3   1      755.21      696.25      7.80 o 
   2  -3   1      337.93      335.65      1.91 o 
   3  -3   1       20.92       21.32      0.32 o 
   4  -3   1        0.05        0.26      0.06 o 
   5  -3   1       30.04       34.12      0.58 o 
   6  -3   1       10.38       10.73      0.51 o 
   7  -3   1       14.42       12.75      0.53 o 
   8  -3   1        0.83        0.98      0.38 o 
   9  -3   1       19.75       19.30      1.97 o 
  -8  -2   1        3.55        2.88      0.83 o 
  -7  -2   1       25.53       24.60      1.33 o 
  -6  -2   1       37.52       33.93      0.64 o 
  -5  -2   1      237.86      237.84      1.16 o 
  -4  -2   1        5.06        3.10      0.17 o 
  -3  -2   1      648.70      656.15      2.88 o 
  -2  -2   1      236.13      249.04      2.18 o 
  -1  -2   1      138.31      136.88      0.86 o 
   2  -2   1      166.94      169.82      1.25 o 
   3  -2   1        0.18        0.11      0.08 o 
   4  -2   1      106.69      113.09      0.85 o 
   5  -2   1        6.83        7.19      0.19 o 
   6  -2   1      104.45      114.45      1.72 o 
   7  -2   1        0.44        0.09      0.13 o 
   8  -2   1        4.24        4.03      1.11 o 
   9  -2   1        0.31        0.28      0.24 o 
  -9  -1   1       12.26        8.52      2.35 o 
  -8  -1   1        0.43        0.31      0.14 o 
  -7  -1   1        9.78        8.71      0.50 o 
  -6  -1   1       75.92       71.63      1.34 o 
  -5  -1   1       32.13       27.36      0.34 o 
  -4  -1   1     1038.37     1004.38      5.96 o 
  -3  -1   1      726.57      701.33      4.56 o 
  -2  -1   1      733.77      691.97      4.47 o 
  -1  -1   1      440.25      411.78      5.61 o 
   0  -1   1      705.90      603.47     12.41 o 
   1  -1   1       40.64       63.65      0.54 o 
   2  -1   1      545.62      489.75      7.31 o 
   3  -1   1      112.61      127.64      0.95 o 
   4  -1   1       28.59       29.05      0.32 o 
   5  -1   1      143.85      145.71      1.23 o 
   6  -1   1       18.73       17.07      0.57 o 
   7  -1   1      159.13      161.07      2.36 o 
   8  -1   1       17.52       15.23      1.51 o 
   9  -1   1        1.81        1.53      0.51 o 
  -8   0   1        6.50        5.89      0.44 o 
  -7   0   1        5.53        4.72      0.34 o 
  -6   0   1      302.49      300.79      3.03 o 
  -5   0   1      125.01      123.58      0.92 o 
  -4   0   1      171.07      165.63      1.02 o 
  -3   0   1      483.09      474.45      3.53 o 
  -1   0   1      995.44      833.70      9.16 o 
   0   0   1       24.85       27.92      0.41 o 
   1   0   1       86.41       91.45      1.14 o 
   2   0   1      410.11      374.70      2.28 o 
   3   0   1        4.46        2.73      0.21 o 
   4   0   1       50.03       41.80      0.41 o 
   5   0   1       90.88       94.29      0.75 o 
   6   0   1      750.49      736.94      2.34 o 
   7   0   1        0.77        0.46      0.16 o 
   9   0   1        2.08        1.80      0.53 o 
  -9   1   1        1.08        0.57      0.33 o 
  -8   1   1       18.28       16.36      0.53 o 
  -7   1   1      227.87      234.79      5.31 o 
  -6   1   1        3.52        2.40      0.26 o 
  -5   1   1       97.49       94.80      1.00 o 
  -4   1   1      214.74      209.52      2.25 o 
  -3   1   1       49.61       41.88      1.12 o 
  -2   1   1     1152.02      960.92     10.64 o 
  -1   1   1        0.41        0.79      0.07 o 
   0   1   1      153.65      145.68      1.69 o 
   1   1   1      153.24      142.55      0.83 o 
   2   1   1       59.53       73.32      0.60 o 
   3   1   1       80.70      102.22      0.78 o 
   4   1   1     1204.81     1098.62     12.18 o 
   5   1   1      514.69      488.22      3.05 o 
   6   1   1      398.61      405.99      4.09 o 
   7   1   1       62.38       66.74      1.68 o 
   8   1   1        8.09        6.51      1.80 o 
   9   1   1       14.28       14.23      1.29 o 
  -8   2   1        1.60        0.82      0.24 o 
  -7   2   1        2.21        1.34      0.17 o 
  -6   2   1      156.41      162.19      2.04 o 
  -4   2   1       15.72       18.65      0.42 o 
  -3   2   1        4.56        4.05      0.24 o 
  -2   2   1        8.33       12.59      0.17 o 
  -1   2   1        0.25        0.26      0.07 o 
   0   2   1      255.17      240.01      1.60 o 
   1   2   1      209.84      201.18      1.28 o 
   2   2   1       38.04       49.30      0.58 o 
   3   2   1      405.66      401.54      3.29 o 
   4   2   1        0.35        0.76      0.14 o 
   5   2   1      850.87      847.72      3.09 o 
   6   2   1      381.42      382.93      3.85 o 
   7   2   1      150.46      144.05      3.17 o 
   8   2   1        0.06        0.11      0.16 o 
   9   2   1        3.75        3.20      1.07 o 
  -8   3   1        0.43        0.31      0.16 o 
  -7   3   1       33.08       30.64      0.76 o 
  -6   3   1       28.24       25.03      0.77 o 
  -5   3   1       32.63       32.00      0.68 o 
  -4   3   1        0.10        0.08      0.14 o 
  -3   3   1        0.61        0.78      0.12 o 
  -2   3   1        9.93        9.12      0.20 o 
  -1   3   1       17.90       23.37      0.30 o 
   0   3   1      111.34      120.90      0.93 o 
   1   3   1       74.56       85.56      0.71 o 
   2   3   1      163.55      177.85      1.63 o 
   3   3   1        3.78        6.71      0.19 o 
   4   3   1       93.02       98.71      0.79 o 
   5   3   1      426.23      417.91      3.38 o 
   6   3   1      262.16      256.97      3.31 o 
   7   3   1        9.02        8.85      0.34 o 
   8   3   1       13.29        9.67      0.94 o 
   9   3   1        1.84        0.96      0.40 o 
  -8   4   1       11.32       14.35      0.92 o 
  -7   4   1        5.70        4.34      0.50 o 
  -6   4   1        1.40        1.93      0.44 o 
  -5   4   1       58.25       58.79      0.93 o 
  -4   4   1       10.25       10.99      0.25 o 
  -3   4   1      103.06      105.48      0.83 o 
  -2   4   1       20.15       17.83      0.40 o 
  -1   4   1      183.50      174.91      1.13 o 
   0   4   1       32.83       28.93      0.41 o 
   1   4   1        2.64        4.86      0.21 o 
   2   4   1        0.36        0.25      0.14 o 
   3   4   1        0.65        0.42      0.11 o 
   4   4   1       59.01       57.68      0.52 o 
   5   4   1       21.94       19.24      0.35 o 
   6   4   1       53.51       53.46      0.79 o 
   7   4   1       80.21       78.46      1.82 o 
   8   4   1        3.16        2.64      0.34 o 
  -7   5   1       12.22       10.47      0.75 o 
  -6   5   1       33.97       30.79      0.96 o 
  -5   5   1        0.00        0.19      0.14 o 
  -4   5   1       17.63       19.07      0.52 o 
  -3   5   1      277.21      280.31      1.43 o 
  -2   5   1      347.51      351.30      1.64 o 
  -1   5   1      716.07      701.33      8.52 o 
   0   5   1        6.53        4.58      0.22 o 
   1   5   1       81.37       82.44      0.76 o 
   2   5   1        2.79        3.42      0.18 o 
   3   5   1        0.81        1.53      0.15 o 
   4   5   1       38.12       35.30      0.48 o 
   5   5   1      305.76      324.35      3.43 o 
   6   5   1        3.82        4.67      0.36 o 
   7   5   1        5.98        5.52      1.51 o 
  -7   6   1        1.68        2.72      0.38 o 
  -6   6   1        2.40        1.52      0.43 o 
  -5   6   1        0.42        0.80      0.22 o 
  -4   6   1       72.99       76.08      1.66 o 
  -3   6   1       60.63       61.62      0.70 o 
  -2   6   1      466.52      466.01      5.21 o 
  -1   6   1      391.64      392.99      3.25 o 
   0   6   1      251.15      252.83      1.49 o 
   1   6   1       71.74       74.71      0.71 o 
   2   6   1        0.97        1.32      0.17 o 
   3   6   1        2.50        2.51      0.20 o 
   4   6   1      248.48      271.49      2.70 o 
   5   6   1       19.21       15.93      0.44 o 
   6   6   1       65.98       67.10      1.23 o 
   7   6   1       10.20       11.38      2.06 o 
  -6   7   1        2.37        2.14      0.35 o 
  -5   7   1        7.17        8.16      0.43 o 
  -4   7   1        4.25        4.13      0.58 o 
  -3   7   1       26.59       25.20      0.52 o 
  -2   7   1      201.86      208.36      2.16 o 
  -1   7   1      204.10      214.33      2.18 o 
   0   7   1      122.47      123.80      1.27 o 
   1   7   1       38.29       39.71      0.60 o 
   2   7   1        9.51        8.06      0.36 o 
   3   7   1        1.74        1.65      0.20 o 
   4   7   1        3.62        5.03      0.30 o 
   5   7   1       58.36       62.06      1.11 o 
   6   7   1       44.73       51.82      2.67 o 
   7   7   1        2.54        3.60      0.48 o 
  -5   8   1        1.34        1.03      0.43 o 
  -4   8   1        2.70        3.33      0.35 o 
  -3   8   1        4.73        3.61      0.24 o 
  -2   8   1       34.14       34.69      0.67 o 
  -1   8   1       12.18       12.32      0.39 o 
   0   8   1       67.85       67.23      0.84 o 
   1   8   1        0.20        0.30      0.13 o 
   2   8   1       61.46       58.74      1.53 o 
   3   8   1       15.22       13.10      0.47 o 
   4   8   1        3.39        4.14      0.28 o 
   5   8   1       21.74       23.93      0.53 o 
   6   8   1        5.32        4.89      0.60 o 
  -4   9   1        0.13        0.23      0.20 o 
  -3   9   1        0.29        1.01      0.28 o 
  -2   9   1        0.87        1.07      0.49 o 
  -1   9   1       10.73        9.10      0.35 o 
   0   9   1        6.59        6.36      0.37 o 
   1   9   1        4.49        3.55      0.30 o 
   2   9   1        0.93        1.69      0.22 o 
   3   9   1        6.25        4.68      0.32 o 
   4   9   1        0.89        0.58      0.20 o 
  -1  10   1        2.67        2.05      0.23 o 
   0  10   1        0.19        0.87      0.21 o 
   1  10   1        8.78        7.78      0.36 o 
   2  10   1        5.37        4.39      0.35 o 
  -1  -9   2        3.31        3.23      0.39 o 
   0  -9   2        6.34        7.26      0.73 o 
   1  -9   2        4.37        4.06      0.35 o 
  -3  -8   2       12.28       12.95      0.75 o 
  -2  -8   2        8.06        9.27      0.70 o 
  -1  -8   2       27.04       25.77      1.11 o 
   0  -8   2        4.44        4.50      0.31 o 
   1  -8   2        7.63        6.71      0.54 o 
   2  -8   2       14.69       15.28      0.65 o 
   3  -8   2        3.48        3.70      0.29 o 
   4  -8   2       63.84       69.33      1.15 o 
  -5  -7   2        0.03        0.22      0.19 o 
  -4  -7   2       14.26       15.73      1.98 o 
  -3  -7   2        0.11        0.08      0.13 o 
  -2  -7   2       41.49       39.57      1.74 o 
  -1  -7   2        8.28        8.69      0.35 o 
   0  -7   2        1.14        1.29      0.21 o 
   1  -7   2       72.40       67.50      0.90 o 
   2  -7   2       48.82       49.43      1.34 o 
   3  -7   2        6.42        7.47      0.32 o 
   4  -7   2       10.25        9.96      0.41 o 
   5  -7   2       21.85       21.97      0.65 o 
   6  -7   2       31.10       37.20      1.05 o 
  -6  -6   2        1.39        0.58      0.45 o 
  -5  -6   2        3.04        2.09      0.36 o 
  -4  -6   2        2.40        1.46      0.24 o 
  -3  -6   2       17.64       15.31      0.53 o 
  -2  -6   2       20.60       18.73      0.79 o 
  -1  -6   2       56.54       53.38      0.80 o 
   0  -6   2      194.95      199.64      2.76 o 
   1  -6   2      117.76      120.83      1.76 o 
   2  -6   2      141.54      141.76      2.01 o 
   3  -6   2        5.87        5.32      0.29 o 
   4  -6   2        0.07        0.44      0.16 o 
   5  -6   2        2.91        4.29      0.42 o 
   6  -6   2       33.42       32.20      1.27 o 
   7  -6   2       17.09       18.25      0.79 o 
  -7  -5   2        0.01        0.20      0.14 o 
  -6  -5   2        5.59        6.63      0.49 o 
  -5  -5   2       36.73       34.17      0.93 o 
  -4  -5   2       10.98        8.11      0.51 o 
  -3  -5   2      101.24       97.86      1.55 o 
  -2  -5   2      195.77      200.38      2.45 o 
  -1  -5   2       45.86       44.66      0.61 o 
   0  -5   2       16.45       16.25      0.45 o 
   1  -5   2      158.54      157.70      1.09 o 
   2  -5   2        1.88        3.19      0.24 o 
   3  -5   2       17.76       15.95      0.40 o 
   4  -5   2       31.93       29.36      0.67 o 
   5  -5   2       11.99       12.27      0.40 o 
   6  -5   2        7.39       10.39      0.57 o 
   7  -5   2       40.76       39.17      0.88 o 
  -7  -4   2       21.29       22.35      1.00 o 
  -6  -4   2        7.61        6.78      0.66 o 
  -5  -4   2       16.41       14.87      1.00 o 
  -4  -4   2       94.39       92.77      1.05 o 
  -3  -4   2      229.46      235.60      1.12 o 
  -2  -4   2       33.72       31.46      0.32 o 
  -1  -4   2      946.27      932.52      5.05 o 
   0  -4   2       22.70       19.30      0.34 o 
   1  -4   2        0.08        0.35      0.13 o 
   2  -4   2        8.93       11.86      0.28 o 
   3  -4   2       15.33       15.72      0.58 o 
   4  -4   2       30.96       33.53      0.58 o 
   5  -4   2        0.92        1.68      0.17 o 
   6  -4   2       21.21       23.93      0.63 o 
   7  -4   2       63.82       66.77      2.47 o 
   8  -4   2       20.87       21.07      2.04 o 
  -7  -3   2       13.12       12.65      0.66 o 
  -6  -3   2        0.04        0.14      0.10 o 
  -5  -3   2       10.76       10.04      0.38 o 
  -4  -3   2       72.75       76.03      0.86 o 
  -3  -3   2      188.99      194.06      0.92 o 
  -2  -3   2      729.57      733.37      4.43 o 
  -1  -3   2      129.42      119.74      0.71 o 
   0  -3   2       95.15       94.30      0.70 o 
   1  -3   2       31.40       39.80      0.46 o 
   2  -3   2        9.22       13.55      0.38 o 
   3  -3   2       52.44       62.98      1.00 o 
   4  -3   2        0.13        0.08      0.08 o 
   5  -3   2       13.34       16.23      0.36 o 
   6  -3   2       60.09       62.73      1.09 o 
   7  -3   2       65.05       65.57      1.71 o 
   8  -3   2       20.53       19.01      1.23 o 
   9  -3   2        9.96        6.51      1.96 o 
  -8  -2   2       30.27       30.06      1.04 o 
  -7  -2   2       28.62       25.80      0.75 o 
  -6  -2   2        0.85        0.88      0.12 o 
  -5  -2   2       17.54       17.62      0.31 o 
  -4  -2   2        8.55        6.84      0.17 o 
  -3  -2   2       16.73       19.47      0.38 o 
  -2  -2   2       53.55       56.55      0.63 o 
  -1  -2   2      347.52      354.18      3.03 o 
   0  -2   2      218.10      228.55      1.39 o 
   1  -2   2      312.26      286.36      2.15 o 
   2  -2   2      978.22      945.74      7.56 o 
   3  -2   2       73.33       83.93      0.70 o 
   4  -2   2       25.70       27.24      0.49 o 
   5  -2   2       69.64       74.60      0.74 o 
   6  -2   2       93.09       91.96      1.29 o 
   7  -2   2      136.96      143.11      3.47 o 
   8  -2   2       17.07       14.50      2.50 o 
   9  -2   2       11.91        9.89      2.41 o 
  -8  -1   2       26.50       25.21      1.26 o 
  -7  -1   2       22.35       22.39      0.69 o 
  -6  -1   2        1.69        1.29      0.17 o 
  -5  -1   2       35.76       41.29      0.42 o 
  -4  -1   2        0.94        1.36      0.11 o 
  -3  -1   2      192.87      206.59      1.22 o 
  -2  -1   2        3.11        2.72      0.15 o 
   0  -1   2      118.57      135.40      1.22 o 
   1  -1   2       96.82      101.19      0.68 o 
   2  -1   2      594.40      545.72      6.55 o 
   3  -1   2       70.70       67.67      0.74 o 
   4  -1   2       11.31        9.34      0.21 o 
   5  -1   2       13.19       13.26      0.29 o 
   6  -1   2      372.09      386.51      3.96 o 
   7  -1   2       67.06       65.45      1.94 o 
   8  -1   2       32.17       30.49      1.38 o 
   9  -1   2        0.46        0.21      0.20 o 
  -8   0   2       56.09       57.72      1.21 o 
  -7   0   2       10.28       11.27      0.56 o 
  -6   0   2        1.85        2.52      0.23 o 
  -5   0   2        5.85        4.05      0.15 o 
  -4   0   2       78.11       89.05      0.63 o 
  -3   0   2      196.78      197.34      1.06 o 
  -2   0   2       33.23       35.88      0.40 o 
   1   0   2       98.65       87.15      0.57 o 
   2   0   2      906.51      791.99      6.26 o 
   3   0   2      547.01      540.62      4.30 o 
   4   0   2      118.40      113.77      0.77 o 
   5   0   2        0.37        0.15      0.07 o 
   6   0   2      171.34      168.08      1.06 o 
   7   0   2       68.71       67.47      1.83 o 
   8   0   2       76.35       76.16      2.13 o 
   9   0   2        0.15        0.07      0.10 o 
  -8   1   2       42.55       47.51      0.89 o 
  -7   1   2        0.15        0.40      0.17 o 
  -6   1   2        9.08       10.97      0.43 o 
  -5   1   2       17.45       15.16      0.40 o 
  -4   1   2       32.21       34.22      0.28 o 
  -3   1   2      252.86      260.77      1.52 o 
  -2   1   2       10.10       15.95      0.24 o 
   0   1   2       15.42       17.41      0.18 o 
   1   1   2     1072.42      858.96      9.53 o 
   3   1   2      534.93      488.56      4.03 o 
   4   1   2     1147.73     1105.95     26.87 o 
   5   1   2       13.65       13.42      0.22 o 
   6   1   2       44.41       43.21      0.55 o 
   7   1   2      113.31      116.29      2.68 o 
   8   1   2       15.38       14.65      1.16 o 
   9   1   2        0.70        0.63      0.28 o 
  -8   2   2       16.29       16.23      0.73 o 
  -7   2   2       34.03       39.44      0.92 o 
  -6   2   2        1.18        1.51      0.22 o 
  -5   2   2        2.72        2.02      0.27 o 
  -4   2   2       89.61       99.66      1.05 o 
  -3   2   2      328.93      350.69      1.58 o 
  -2   2   2       40.26       39.46      0.40 o 
  -1   2   2      558.73      544.93      4.53 o 
   1   2   2     1356.90     1078.35      9.02 o 
   2   2   2      576.75      497.04      4.87 o 
   3   2   2      404.62      416.48      2.44 o 
   4   2   2      134.98      136.70      2.88 o 
   5   2   2       25.45       27.20      0.33 o 
   6   2   2        0.81        0.74      0.16 o 
   7   2   2       39.25       41.23      1.22 o 
   8   2   2       15.24       16.27      0.82 o 
   9   2   2       14.64       16.91      0.83 o 
  -8   3   2       18.71       17.75      1.32 o 
  -7   3   2       18.89       19.50      0.67 o 
  -6   3   2        6.29        5.90      0.47 o 
  -5   3   2       17.04       19.21      0.56 o 
  -4   3   2        0.98        2.15      0.27 o 
  -3   3   2      118.72      135.89      0.94 o 
  -2   3   2      416.01      423.72      2.27 o 
  -1   3   2     1107.26     1035.37      7.06 o 
   1   3   2        2.67        0.68      0.06 o 
   2   3   2        8.16       11.07      0.20 o 
   3   3   2       60.03       60.46      0.54 o 
   4   3   2      106.45      106.18      1.04 o 
   5   3   2        9.92       10.66      0.29 o 
   6   3   2        4.75        6.42      0.28 o 
   7   3   2       25.22       26.93      0.95 o 
   8   3   2        0.86        1.26      0.31 o 
   9   3   2        8.15        6.96      2.37 o 
  -8   4   2        8.30        7.63      0.71 o 
  -7   4   2       23.67       22.30      0.81 o 
  -6   4   2       23.78       24.92      0.66 o 
  -5   4   2       70.54       75.45      1.64 o 
  -4   4   2      115.18      125.16      1.20 o 
  -3   4   2       12.10       10.18      0.42 o 
  -2   4   2       55.64       61.74      0.58 o 
  -1   4   2      795.04      808.23      4.98 o 
   0   4   2        2.85        4.77      0.15 o 
   1   4   2      862.30      843.82      7.25 o 
   2   4   2       61.03       78.75      0.69 o 
   3   4   2        7.05        6.94      0.18 o 
   4   4   2        0.03        0.15      0.10 o 
   5   4   2        1.52        1.32      0.15 o 
   6   4   2        9.61        7.47      0.34 o 
   7   4   2        5.12        4.45      0.39 o 
   8   4   2        0.04        0.22      0.24 o 
   9   4   2       11.54        9.90      1.18 o 
  -7   5   2       24.71       22.35      0.66 o 
  -6   5   2        9.58        9.65      0.45 o 
  -5   5   2      133.14      136.18      2.00 o 
  -4   5   2      155.08      166.41      1.91 o 
  -3   5   2       86.83       89.88      1.19 o 
  -2   5   2       72.20       71.65      0.63 o 
  -1   5   2      195.92      196.89      1.86 o 
   0   5   2      558.78      567.89      5.01 o 
   1   5   2        0.83        2.46      0.10 o 
   2   5   2       11.92       11.39      0.34 o 
   3   5   2       57.14       59.01      1.25 o 
   4   5   2        0.02        0.09      0.21 o 
   5   5   2      133.63      135.49      1.31 o 
   6   5   2       14.91       15.49      0.47 o 
   7   5   2        0.58        1.05      0.22 o 
   8   5   2        3.29        2.02      0.30 o 
  -7   6   2        3.66        3.38      0.36 o 
  -6   6   2       33.12       32.50      1.27 o 
  -5   6   2       48.48       45.38      0.95 o 
  -4   6   2       60.53       64.78      2.26 o 
  -3   6   2      522.23      529.46      8.57 o 
  -2   6   2      143.95      146.70      1.66 o 
  -1   6   2       62.55       61.40      0.52 o 
   0   6   2       66.90       64.66      0.72 o 
   1   6   2       82.36       80.27      0.48 o 
   2   6   2       81.44       77.77      0.76 o 
   3   6   2      124.42      118.32      1.41 o 
   4   6   2       97.52       96.78      1.18 o 
   5   6   2       30.28       31.14      0.57 o 
   6   6   2        7.23        9.11      0.56 o 
   7   6   2        2.54        3.31      0.40 o 
   8   6   2        2.34        1.07      0.37 o 
  -6   7   2        6.67        5.63      0.57 o 
  -5   7   2       17.43       16.08      0.61 o 
  -4   7   2       70.74       65.42      1.18 o 
  -3   7   2        0.17        0.14      0.11 o 
  -2   7   2      220.30      230.10      2.35 o 
  -1   7   2       34.54       32.73      0.45 o 
   0   7   2       66.78       60.05      0.73 o 
   1   7   2        3.86        4.04      0.23 o 
   2   7   2      170.66      163.72      1.87 o 
   3   7   2       42.27       45.87      0.74 o 
   4   7   2      249.89      266.78      2.86 o 
   5   7   2       99.41       99.25      1.24 o 
   6   7   2       14.86       14.65      0.70 o 
   7   7   2        0.09        0.56      0.23 o 
  -5   8   2        1.91        2.06      0.32 o 
  -4   8   2       33.67       37.11      1.98 o 
  -3   8   2        7.42        5.54      0.55 o 
  -2   8   2        3.00        2.43      0.40 o 
  -1   8   2        0.66        1.06      0.20 o 
   0   8   2        0.18        0.37      0.13 o 
   1   8   2       16.50       13.52      0.38 o 
   2   8   2       23.57       27.77      0.54 o 
   3   8   2      143.92      145.76      1.66 o 
   4   8   2      122.30      126.30      2.04 o 
   5   8   2       32.29       30.96      1.20 o 
   6   8   2       15.04       13.94      0.75 o 
  -4   9   2        1.16        1.57      0.31 o 
  -3   9   2        4.52        5.10      0.39 o 
  -2   9   2        0.00        0.11      0.13 o 
  -1   9   2        0.27        0.37      0.14 o 
   0   9   2        3.05        3.94      0.26 o 
   1   9   2        1.18        1.28      0.18 o 
   2   9   2        8.98       10.42      0.38 o 
   3   9   2        8.61        8.06      0.49 o 
   4   9   2       37.06       37.36      0.78 o 
   5   9   2       28.38       24.76      0.66 o 
  -2  10   2       10.94       12.05      0.62 o 
  -1  10   2       11.14       12.62      0.45 o 
   0  10   2        5.37        4.77      0.40 o 
   1  10   2        0.23        0.40      0.19 o 
   2  10   2        0.16        0.16      0.15 o 
   3  10   2        4.89        4.68      0.33 o 
  -2  -8   3        7.07        6.50      0.64 o 
  -1  -8   3        3.91        3.56      0.46 o 
   0  -8   3       33.80       32.51      1.11 o 
   1  -8   3       21.69       22.27      0.93 o 
   2  -8   3       17.26       17.11      0.56 o 
   3  -8   3       24.71       25.65      0.90 o 
  -4  -7   3        2.12        2.01      0.60 o 
  -3  -7   3        5.78        6.85      0.59 o 
  -2  -7   3        0.01        0.37      0.23 o 
  -1  -7   3        7.70        8.06      0.60 o 
   0  -7   3        9.13        9.32      0.62 o 
   1  -7   3       10.06       11.43      0.42 o 
   2  -7   3       23.92       26.30      0.65 o 
   3  -7   3        9.15        8.27      0.58 o 
   4  -7   3       35.43       39.02      1.04 o 
   5  -7   3        0.28        0.28      0.20 o 
  -5  -6   3        4.30        3.90      0.58 o 
  -4  -6   3        7.07        5.60      0.47 o 
  -3  -6   3        0.34        0.63      0.32 o 
  -2  -6   3        0.09        0.30      0.14 o 
  -1  -6   3        1.12        1.43      0.21 o 
   0  -6   3        8.59        9.12      0.34 o 
   1  -6   3        0.58        0.81      0.15 o 
   2  -6   3       11.82       12.20      0.43 o 
   3  -6   3        0.08        0.40      0.13 o 
   4  -6   3       14.82       14.75      0.52 o 
   5  -6   3       28.03       23.70      0.84 o 
   6  -6   3        4.77        4.41      0.38 o 
  -6  -5   3        0.25        0.27      0.19 o 
  -5  -5   3       71.04       70.32      2.49 o 
  -4  -5   3        1.93        2.18      0.27 o 
  -3  -5   3        3.64        3.55      0.38 o 
  -2  -5   3       13.48       12.01      0.41 o 
  -1  -5   3       22.32       22.66      0.42 o 
   0  -5   3        1.58        1.39      0.16 o 
   1  -5   3       18.01       21.02      0.41 o 
   2  -5   3        4.65        3.26      0.22 o 
   3  -5   3       22.37       24.35      0.81 o 
   4  -5   3       47.06       44.43      0.74 o 
   5  -5   3        0.86        0.48      0.18 o 
   6  -5   3       31.23       24.15      0.68 o 
   7  -5   3        0.41        1.36      0.31 o 
  -6  -4   3       56.29       59.06      2.06 o 
  -5  -4   3        3.25        4.38      0.43 o 
  -4  -4   3       25.59       25.26      0.52 o 
  -3  -4   3       48.31       49.61      0.91 o 
  -2  -4   3       12.36       12.46      0.45 o 
  -1  -4   3        2.36        2.65      0.14 o 
   0  -4   3       44.19       49.11      0.52 o 
   1  -4   3      129.26      140.05      0.99 o 
   2  -4   3       30.49       31.89      0.48 o 
   3  -4   3       50.16       52.21      0.75 o 
   4  -4   3       16.35       18.27      0.41 o 
   5  -4   3      119.19      106.36      1.26 o 
   6  -4   3        2.52        1.46      0.20 o 
   7  -4   3        4.76        3.33      0.92 o 
   8  -4   3        3.39        3.23      0.82 o 
  -7  -3   3       10.72       12.24      0.76 o 
  -6  -3   3        8.15        9.46      0.33 o 
  -5  -3   3       15.74       18.78      0.43 o 
  -4  -3   3       40.70       46.38      0.72 o 
  -3  -3   3      139.56      142.62      1.99 o 
  -2  -3   3       60.64       61.63      0.33 o 
  -1  -3   3        2.19        3.64      0.19 o 
   0  -3   3      203.99      211.51      1.24 o 
   1  -3   3      248.17      247.80      2.33 o 
   2  -3   3      306.11      319.11      2.26 o 
   3  -3   3      259.09      266.69      1.56 o 
   4  -3   3      179.78      177.74      2.15 o 
   5  -3   3      102.73      104.57      1.57 o 
   6  -3   3        2.25        1.34      0.13 o 
   7  -3   3        0.38        0.42      0.47 o 
   8  -3   3        2.59        2.55      0.62 o 
  -7  -2   3       14.67       15.57      0.72 o 
  -6  -2   3        0.15        0.53      0.16 o 
  -5  -2   3       30.19       33.35      0.73 o 
  -4  -2   3        0.16        0.37      0.11 o 
  -3  -2   3      192.89      204.57      2.01 o 
  -2  -2   3      134.50      138.77      1.07 o 
  -1  -2   3       99.79      102.08      0.65 o 
   0  -2   3      238.75      234.96      1.23 o 
   1  -2   3      765.12      762.32      3.52 o 
   2  -2   3      532.62      518.80      2.83 o 
   3  -2   3      624.67      618.64      9.49 o 
   4  -2   3      229.35      230.04      1.21 o 
   5  -2   3       75.17       73.12      0.64 o 
   6  -2   3       68.57       65.61      0.83 o 
   7  -2   3        3.00        2.74      0.75 o 
   8  -2   3       22.42       18.71      1.75 o 
   9  -2   3        2.70        2.58      0.70 o 
  -8  -1   3        5.03        5.47      0.91 o 
  -7  -1   3        3.52        2.64      0.36 o 
  -6  -1   3        4.07        4.25      0.40 o 
  -5  -1   3       38.47       37.06      0.57 o 
  -4  -1   3      105.29      110.19      0.76 o 
  -3  -1   3      259.86      268.71      1.25 o 
  -2  -1   3      269.63      281.00      2.05 o 
  -1  -1   3      133.09      133.36      0.94 o 
   0  -1   3      350.84      348.91      3.11 o 
   1  -1   3       29.30       28.22      0.37 o 
   2  -1   3      593.48      560.13      5.23 o 
   3  -1   3      102.81       89.95      1.36 o 
   4  -1   3      380.51      380.07      2.30 o 
   5  -1   3      524.60      519.53      2.19 o 
   6  -1   3       43.48       40.25      0.44 o 
   7  -1   3       29.04       28.59      1.12 o 
   8  -1   3       11.52       10.51      1.22 o 
   9  -1   3        0.36        0.12      0.25 o 
  -8   0   3       15.86       13.34      0.76 o 
  -7   0   3        7.82        6.98      0.51 o 
  -6   0   3       15.26       13.95      0.55 o 
  -5   0   3        8.60        8.41      0.23 o 
  -4   0   3       41.58       40.86      0.45 o 
  -3   0   3      161.04      165.62      1.00 o 
  -2   0   3      607.01      599.28      3.18 o 
  -1   0   3      180.50      180.18      1.77 o 
   0   0   3        3.60        3.75      0.10 o 
   1   0   3        5.36        7.75      0.14 o 
   3   0   3       23.55       19.94      0.33 o 
   4   0   3      190.16      179.58      1.11 o 
   5   0   3        0.93        1.47      0.23 o 
   6   0   3      447.43      441.79      5.74 o 
   7   0   3        5.15        4.35      0.28 o 
   8   0   3        0.88        0.77      0.42 o 
   9   0   3        1.45        1.81      0.47 o 
  -8   1   3       16.56       15.70      2.59 o 
  -7   1   3       75.36       75.74      1.28 o 
  -6   1   3        0.02        0.01      0.10 o 
  -5   1   3       11.08       10.54      0.34 o 
  -4   1   3      260.52      273.09      1.22 o 
  -3   1   3      321.83      311.99      1.66 o 
  -2   1   3     1008.24      895.61      6.78 o 
  -1   1   3        0.08        0.28      0.05 o 
   0   1   3        7.02        4.67      0.14 o 
   1   1   3       24.57       21.13      0.23 o 
   2   1   3      229.40      270.08      1.61 o 
   3   1   3      820.31      801.78     12.45 o 
   4   1   3      166.51      168.11      2.05 o 
   5   1   3      233.27      228.84      1.57 o 
   6   1   3      144.67      140.62      2.02 o 
   7   1   3       25.51       29.96      1.46 o 
   8   1   3       40.84       41.67      1.40 o 
   9   1   3        0.18       -0.08      0.25 o 
  -8   2   3        4.22        3.21      0.41 o 
  -7   2   3        1.51        1.91      0.32 o 
  -6   2   3       24.47       24.79      0.66 o 
  -5   2   3      149.62      149.71      1.57 o 
  -4   2   3      162.41      161.02      1.57 o 
  -3   2   3      701.30      688.77      3.38 o 
  -2   2   3      258.98      237.57      1.24 o 
  -1   2   3        6.36       13.68      0.20 o 
   0   2   3        0.05        2.34      0.10 o 
   1   2   3       46.86       50.99      0.42 o 
   2   2   3      539.64      562.36      3.20 o 
   3   2   3       86.80       86.75      0.70 o 
   4   2   3       77.75      107.06      1.07 o 
   5   2   3      257.41      259.92      1.82 o 
   6   2   3      155.65      159.06      2.28 o 
   7   2   3      164.15      163.40      2.22 o 
   8   2   3       35.65       39.44      1.30 o 
   9   2   3        5.62        5.23      1.55 o 
  -8   3   3        2.63        2.61      0.37 o 
  -7   3   3        6.43        5.30      0.48 o 
  -6   3   3        7.01        5.02      0.26 o 
  -5   3   3       44.99       42.57      0.74 o 
  -4   3   3      199.41      200.14      2.80 o 
  -3   3   3      462.38      446.86      3.29 o 
  -2   3   3      364.39      354.60      2.92 o 
  -1   3   3        0.12        0.35      0.06 o 
   0   3   3      359.73      390.46      2.57 o 
   1   3   3      406.03      414.93      2.43 o 
   2   3   3       30.94       35.30      0.34 o 
   3   3   3       38.15       56.77      0.49 o 
   4   3   3       36.32       33.71      0.41 o 
   5   3   3      337.66      327.98      1.43 o 
   6   3   3      317.95      305.30      3.89 o 
   7   3   3       26.69       33.02      0.83 o 
   8   3   3       50.64       49.21      1.72 o 
   9   3   3       11.51       12.02      0.74 o 
  -7   4   3        0.34        0.31      0.14 o 
  -6   4   3        3.19        3.65      0.24 o 
  -5   4   3       19.11       16.41      0.48 o 
  -4   4   3       59.22       60.48      0.88 o 
  -3   4   3      339.84      343.62      1.57 o 
  -2   4   3       77.64       72.18      0.61 o 
  -1   4   3        4.24        3.62      0.21 o 
   0   4   3       48.54       53.36      0.47 o 
   1   4   3       39.26       45.78      0.41 o 
   2   4   3        5.85        7.34      0.15 o 
   3   4   3       16.98       15.91      0.28 o 
   4   4   3      320.43      304.58      1.75 o 
   5   4   3      215.01      197.66      1.17 o 
   6   4   3       48.28       47.70      1.48 o 
   7   4   3      149.61      146.43      1.71 o 
   8   4   3        2.52        2.56      0.34 o 
   9   4   3        4.74        4.38      0.68 o 
  -7   5   3       15.62       14.49      0.64 o 
  -6   5   3        1.88        1.65      0.21 o 
  -5   5   3        3.35        4.23      0.26 o 
  -4   5   3        0.32        0.22      0.13 o 
  -3   5   3      106.85      107.68      1.12 o 
  -2   5   3       84.67       82.97      0.87 o 
  -1   5   3      224.91      230.43      1.39 o 
   0   5   3       15.92       21.92      0.31 o 
   1   5   3       61.69       58.89      0.51 o 
   2   5   3        5.17        4.51      0.22 o 
   3   5   3       42.58       42.08      0.47 o 
   4   5   3        2.39        2.28      0.24 o 
   5   5   3      538.68      529.87      3.94 o 
   6   5   3      101.98      107.51      3.15 o 
   7   5   3       17.26       16.74      0.55 o 
   8   5   3        0.21        0.14      0.17 o 
  -6   6   3        6.52        6.54      0.33 o 
  -5   6   3       14.84       13.75      0.46 o 
  -4   6   3       19.03       20.94      0.51 o 
  -3   6   3        5.61        6.22      0.41 o 
  -2   6   3      116.04      121.44      1.27 o 
  -1   6   3       79.26       78.24      0.67 o 
   0   6   3      145.36      140.06      0.85 o 
   1   6   3      275.60      263.87      1.20 o 
   2   6   3       97.18       83.67      0.90 o 
   3   6   3      156.57      155.47      1.78 o 
   4   6   3      490.14      501.68      3.98 o 
   5   6   3        4.33        3.67      0.36 o 
   6   6   3       86.74       84.66      1.40 o 
   7   6   3       16.24       15.36      0.65 o 
   8   6   3        0.04        0.26      0.20 o 
  -6   7   3        1.50        2.12      0.27 o 
  -5   7   3        2.65        2.38      0.43 o 
  -4   7   3        1.61        1.78      0.20 o 
  -3   7   3        8.22        8.45      0.37 o 
  -2   7   3       84.53       85.74      1.46 o 
  -1   7   3       90.53       91.88      0.90 o 
   0   7   3      157.68      155.24      1.44 o 
   1   7   3      268.20      261.77      2.16 o 
   2   7   3       81.54       78.01      1.61 o 
   3   7   3       39.15       36.33      1.06 o 
   4   7   3        3.54        3.43      0.50 o 
   5   7   3       55.38       55.70      1.07 o 
   6   7   3       84.58       90.88      1.34 o 
   7   7   3        2.47        3.98      0.43 o 
  -5   8   3        4.35        4.33      0.36 o 
  -4   8   3        2.38        2.45      0.26 o 
  -3   8   3       21.42       22.83      0.80 o 
  -2   8   3       60.37       61.37      0.93 o 
  -1   8   3       12.53       13.34      0.45 o 
   0   8   3      106.33      105.47      1.77 o 
   1   8   3       15.12       18.07      0.46 o 
   2   8   3      252.59      245.98      1.60 o 
   3   8   3        7.16        7.07      0.31 o 
   4   8   3        0.87        1.06      0.16 o 
   5   8   3       37.61       38.45      1.29 o 
   6   8   3        7.45        7.78      0.89 o 
  -4   9   3        5.75        5.62      0.46 o 
  -3   9   3       14.87       12.92      0.57 o 
  -2   9   3       11.43       11.98      0.58 o 
  -1   9   3       21.38       22.69      1.45 o 
   0   9   3       12.15       13.73      0.46 o 
   1   9   3       21.66       19.26      0.55 o 
   2   9   3        3.56        4.67      0.28 o 
   3   9   3        2.76        1.79      0.21 o 
   4   9   3        0.24        0.68      0.21 o 
   5   9   3        0.13        0.09      0.16 o 
  -2  10   3        8.35        8.85      0.54 o 
  -1  10   3        9.49        7.53      0.76 o 
   0  10   3        0.01        0.53      0.29 o 
   1  10   3        2.69        3.06      0.31 o 
   2  10   3        0.68        0.19      0.15 o 
   3  10   3        2.65        1.87      0.38 o 
  -2  -7   4       18.36       20.03      1.55 o 
  -1  -7   4        6.85        7.45      0.71 o 
   0  -7   4        3.76        2.27      0.36 o 
   1  -7   4       26.03       24.48      1.44 o 
   2  -7   4        3.14        2.53      0.29 o 
   3  -7   4        2.60        3.05      0.27 o 
   4  -7   4        3.36        3.25      0.33 o 
  -4  -6   4        0.45        0.49      0.28 o 
  -3  -6   4       11.84       10.89      1.15 o 
  -2  -6   4        6.58        6.30      0.53 o 
  -1  -6   4        1.39        2.09      0.34 o 
   0  -6   4       72.67       74.33      1.37 o 
   1  -6   4       90.12       89.43      1.87 o 
   2  -6   4       11.53        9.73      0.36 o 
   3  -6   4        4.75        4.73      0.29 o 
   4  -6   4        6.47        6.61      0.38 o 
   5  -6   4        6.12        7.80      0.38 o 
   6  -6   4       19.12       17.12      0.69 o 
  -5  -5   4        1.39        1.23      0.26 o 
  -4  -5   4        0.02        0.42      0.16 o 
  -3  -5   4       11.21       10.17      0.63 o 
  -2  -5   4       81.05       80.79      1.82 o 
  -1  -5   4       40.14       40.30      0.69 o 
   0  -5   4        6.21        5.78      0.46 o 
   1  -5   4       27.00       28.19      0.73 o 
   2  -5   4       12.04       12.11      0.38 o 
   3  -5   4        3.06        4.29      0.34 o 
   4  -5   4        0.31        0.24      0.10 o 
   5  -5   4       21.08       19.95      0.57 o 
   6  -5   4        2.68        3.15      0.35 o 
   7  -5   4       10.37        9.14      2.66 o 
  -6  -4   4        0.01        0.01      0.22 o 
  -5  -4   4        5.48        5.46      0.47 o 
  -4  -4   4        0.56        0.30      0.12 o 
  -3  -4   4       76.62       72.00      1.21 o 
  -2  -4   4       17.66       15.20      0.72 o 
  -1  -4   4      319.68      330.42      2.79 o 
   0  -4   4       75.22       76.57      0.87 o 
   1  -4   4       10.13        8.37      0.27 o 
   2  -4   4        0.65        0.93      0.14 o 
   3  -4   4        0.03        0.08      0.07 o 
   4  -4   4        0.14        0.23      0.11 o 
   5  -4   4        7.40        7.91      0.31 o 
   6  -4   4        4.76        4.89      0.26 o 
   7  -4   4        8.04        7.09      1.40 o 
   8  -4   4        2.07        2.03      0.54 o 
  -6  -3   4        4.68        4.15      0.46 o 
  -5  -3   4        7.20        7.34      0.33 o 
  -4  -3   4        0.41        0.23      0.12 o 
  -3  -3   4       22.92       21.94      2.05 o 
  -2  -3   4      463.94      477.97      4.85 o 
  -1  -3   4      260.75      257.41      1.50 o 
   0  -3   4      243.59      247.37      1.75 o 
   1  -3   4       23.78       19.38      0.31 o 
   2  -3   4      115.89      122.00      1.28 o 
   3  -3   4        6.96        5.48      0.23 o 
   4  -3   4        1.55        1.31      0.16 o 
   5  -3   4       18.93       20.82      0.57 o 
   6  -3   4       38.28       38.02      0.93 o 
   7  -3   4       16.36       16.69      0.86 o 
   8  -3   4        2.52        2.81      0.97 o 
  -7  -2   4        5.11        4.66      0.88 o 
  -6  -2   4        8.41        7.53      0.52 o 
  -5  -2   4        1.03        1.49      0.19 o 
  -4  -2   4        0.02        0.21      0.12 o 
  -3  -2   4       85.19       84.01      1.15 o 
  -2  -2   4      203.73      204.66      1.29 o 
  -1  -2   4      354.23      352.00      1.78 o 
   0  -2   4      160.80      165.07      1.03 o 
   1  -2   4      566.87      556.50      2.88 o 
   2  -2   4        4.00        5.68      0.26 o 
   3  -2   4      158.97      165.59      1.07 o 
   4  -2   4        1.92        1.71      0.18 o 
   5  -2   4       54.59       56.65      0.80 o 
   6  -2   4       59.95       59.55      1.54 o 
   7  -2   4       84.77       88.03      3.05 o 
   8  -2   4       13.55       11.26      3.17 o 
   9  -2   4       23.56       21.98      4.37 o 
  -7  -1   4        9.06        8.97      1.91 o 
  -6  -1   4        0.00        0.75      0.41 o 
  -5  -1   4       25.67       24.66      0.79 o 
  -4  -1   4       13.69       13.80      0.35 o 
  -3  -1   4       16.44       15.39      0.39 o 
  -2  -1   4       78.48       71.22      0.75 o 
  -1  -1   4      616.59      625.63      3.66 o 
   0  -1   4        0.31        2.60      0.12 o 
   1  -1   4       18.38       20.23      0.32 o 
   2  -1   4      284.41      278.80      1.46 o 
   3  -1   4      263.25      264.70      1.76 o 
   4  -1   4       10.67       10.33      0.54 o 
   5  -1   4        1.49        1.59      0.82 o 
   6  -1   4      263.30      274.45      2.83 o 
   7  -1   4       76.23       78.49      1.93 o 
   8  -1   4       61.88       66.46      1.80 o 
   9  -1   4       12.17       10.06      1.30 o 
  -7   0   4        8.69        8.55      1.36 o 
  -6   0   4       14.42       13.68      0.66 o 
  -5   0   4        0.00        0.00      0.16 o 
  -4   0   4        1.64        1.88      0.15 o 
  -3   0   4        8.08        7.56      0.13 o 
  -2   0   4      562.93      565.64      3.37 o 
  -1   0   4     1016.36      986.88     11.47 o 
   0   0   4      271.20      258.71      1.30 o 
   1   0   4       82.11       98.00      0.62 o 
   2   0   4       73.24       64.03      0.59 o 
   3   0   4      316.44      342.16      1.99 o 
   4   0   4      120.79      119.98      0.94 o 
   5   0   4        0.02        0.19      0.07 o 
   6   0   4      116.16      116.36      1.52 o 
   7   0   4       46.08       44.24      0.97 o 
   8   0   4       94.86       96.65      3.04 o 
   9   0   4       25.23       25.45      1.12 o 
  -7   1   4        3.95        3.59      0.44 o 
  -6   1   4       31.46       33.20      0.81 o 
  -5   1   4        6.36        6.49      0.76 o 
  -4   1   4        0.17        0.35      0.20 o 
  -3   1   4        3.05        4.00      0.48 o 
  -2   1   4       19.61       23.01      0.29 o 
  -1   1   4      630.93      615.47      2.79 o 
   0   1   4      414.39      444.42      2.07 o 
   1   1   4      232.87      243.08      1.52 o 
   2   1   4      238.86      238.19      1.20 o 
   3   1   4      158.49      145.34      1.42 o 
   4   1   4      758.68      758.06      5.34 o 
   5   1   4        0.50        0.28      0.18 o 
   6   1   4       13.60       10.34      0.45 o 
   7   1   4       77.19       74.52      1.27 o 
   8   1   4       22.85       22.25      1.05 o 
   9   1   4        3.69        3.07      0.59 o 
  -7   2   4       34.50       35.89      1.06 o 
  -6   2   4       13.51       15.45      0.60 o 
  -5   2   4       12.22       13.74      0.39 o 
  -4   2   4      126.05      138.21      1.66 o 
  -3   2   4      141.28      145.28      0.97 o 
  -2   2   4       44.47       46.49      0.43 o 
  -1   2   4       11.39       12.71      0.21 o 
   0   2   4        2.56        2.65      0.14 o 
   1   2   4       61.43       56.86      0.48 o 
   2   2   4      336.12      303.72      1.50 o 
   3   2   4      719.36      694.26      4.53 o 
   4   2   4      183.60      194.11      2.43 o 
   5   2   4        2.00        3.73      0.31 o 
   6   2   4        2.38        1.18      0.22 o 
   7   2   4        9.06        8.80      0.48 o 
   8   2   4        0.94        0.85      0.20 o 
   9   2   4       15.73       15.84      1.42 o 
  -7   3   4        9.07        9.77      0.69 o 
  -6   3   4       13.53       14.09      0.50 o 
  -5   3   4       73.03       77.26      1.44 o 
  -4   3   4        1.14        0.86      0.13 o 
  -3   3   4       57.39       59.28      0.50 o 
  -2   3   4      114.26      120.25      0.84 o 
  -1   3   4      263.48      270.06      2.64 o 
   0   3   4      679.96      672.66      3.94 o 
   1   3   4      322.73      301.20      1.50 o 
   2   3   4      363.00      365.09      1.75 o 
   3   3   4      582.72      575.84      3.51 o 
   4   3   4      217.73      232.92      2.02 o 
   5   3   4        1.71        7.44      1.65 o 
   6   3   4       16.65       14.98      0.45 o 
   7   3   4       25.76       24.58      0.65 o 
   8   3   4        1.32        0.95      0.17 o 
   9   3   4        1.78        2.09      0.63 o 
  -7   4   4        2.94        2.70      0.40 o 
  -6   4   4        8.68        9.25      0.82 o 
  -5   4   4       32.49       32.19      0.58 o 
  -4   4   4       92.78       97.06      1.73 o 
  -3   4   4        6.82        7.51      0.31 o 
  -2   4   4       17.85       18.85      0.33 o 
  -1   4   4      545.52      568.70      2.91 o 
   0   4   4        2.63        3.74      0.17 o 
   1   4   4     1121.41     1082.91      4.86 o 
   2   4   4      732.21      682.58      3.33 o 
   3   4   4      589.59      579.73      3.33 o 
   4   4   4       78.68       84.20      0.62 o 
   5   4   4       53.96       44.19      0.77 o 
   6   4   4       20.88       21.05      0.94 o 
   7   4   4       10.84       11.03      0.91 o 
   9   4   4        2.36        2.40      0.56 o 
  -7   5   4        3.94        3.21      0.40 o 
  -6   5   4        0.00        0.24      0.11 o 
  -5   5   4       39.85       39.43      1.22 o 
  -4   5   4       67.16       67.94      1.02 o 
  -3   5   4       12.67       11.65      0.39 o 
  -2   5   4       23.08       22.33      0.35 o 
  -1   5   4        3.63        4.95      0.28 o 
   0   5   4      375.85      402.80      1.71 o 
   1   5   4      165.27      170.28      0.89 o 
   2   5   4      193.38      198.88      0.95 o 
   3   5   4      464.29      471.20      2.34 o 
   4   5   4        0.51        1.54      0.13 o 
   5   5   4       34.83       38.99      0.76 o 
   6   5   4       76.35       76.62      1.36 o 
   7   5   4        1.34        1.12      0.20 o 
   8   5   4        1.10        1.17      0.25 o 
  -6   6   4        8.98        9.08      0.54 o 
  -5   6   4       26.21       25.80      1.59 o 
  -4   6   4        3.57        4.31      0.32 o 
  -3   6   4      319.31      343.65      7.02 o 
  -2   6   4       60.08       64.46      0.65 o 
  -1   6   4       40.60       33.62      0.42 o 
   0   6   4        5.00        3.32      0.20 o 
   1   6   4        8.31       10.84      0.26 o 
   2   6   4      110.74      122.66      0.73 o 
   3   6   4      180.54      185.03      2.04 o 
   4   6   4       81.35       78.97      0.91 o 
   5   6   4        0.01        0.13      0.11 o 
   6   6   4        4.82        3.64      0.40 o 
   7   6   4        3.00        2.44      0.28 o 
   8   6   4        0.01        0.36      0.13 o 
  -5   7   4       14.49       16.50      0.65 o 
  -4   7   4       99.05      103.54      2.07 o 
  -3   7   4        9.63        8.33      0.38 o 
  -2   7   4      132.04      132.65      2.20 o 
  -1   7   4        6.12        4.68      0.26 o 
   0   7   4        0.69        0.74      0.14 o 
   1   7   4       26.50       21.12      0.44 o 
   2   7   4       79.01       70.50      1.32 o 
   3   7   4        5.42        5.32      0.29 o 
   4   7   4       89.69       92.50      1.20 o 
   5   7   4       38.76       37.95      1.06 o 
   6   7   4       19.11       20.01      1.19 o 
   7   7   4       16.17       18.19      0.71 o 
  -4   8   4       37.66       41.05      0.91 o 
  -3   8   4       29.67       28.25      0.65 o 
  -2   8   4        0.56        0.61      0.33 o 
  -1   8   4        1.59        1.28      0.22 o 
   0   8   4       10.13        8.89      0.39 o 
   1   8   4        0.09        0.47      0.15 o 
   2   8   4        0.31        0.87      0.16 o 
   3   8   4       65.66       62.25      0.90 o 
   4   8   4       97.74       96.08      1.60 o 
   5   8   4       24.12       23.83      0.82 o 
   6   8   4       30.84       32.63      2.18 o 
  -3   9   4        7.30        7.95      0.56 o 
  -2   9   4        0.04        0.16      0.17 o 
  -1   9   4        0.31        0.23      0.14 o 
   0   9   4        4.25        4.22      0.32 o 
   1   9   4        6.95        6.44      0.36 o 
   2   9   4       27.36       28.36      0.60 o 
   3   9   4       19.58       19.32      0.57 o 
   4   9   4       29.09       28.93      0.67 o 
   5   9   4       22.22       20.04      0.92 o 
  -1  10   4       16.44       15.66      0.61 o 
   0  10   4        1.20        1.10      0.23 o 
   1  10   4        8.42        7.67      0.53 o 
   2  10   4        6.64        8.36      0.74 o 
   3  10   4       18.20       18.05      0.61 o 
   0  -7   5        9.17        8.75      0.88 o 
   1  -7   5        5.09        4.30      0.49 o 
   2  -7   5       13.01       14.22      1.52 o 
  -2  -6   5        3.41        2.52      0.47 o 
  -1  -6   5       11.57       10.49      1.15 o 
   0  -6   5       26.41       27.07      1.33 o 
   1  -6   5        9.75        9.47      0.94 o 
   2  -6   5       18.01       16.92      0.85 o 
   3  -6   5        6.71        7.39      0.37 o 
   4  -6   5        3.31        3.59      0.36 o 
   5  -6   5        6.85        5.15      0.46 o 
  -4  -5   5        8.14        5.94      0.62 o 
  -3  -5   5        1.42        1.28      0.25 o 
  -2  -5   5        0.51        0.42      0.24 o 
  -1  -5   5       35.74       37.74      1.30 o 
   0  -5   5        8.62        7.78      0.53 o 
   1  -5   5       34.63       36.78      0.89 o 
   2  -5   5        0.89        1.37      0.16 o 
   3  -5   5       11.11       12.49      0.53 o 
   4  -5   5       27.30       27.21      1.15 o 
   5  -5   5        1.07        0.83      0.17 o 
   6  -5   5        0.64        0.02      0.23 o 
  -5  -4   5        6.68        5.22      0.54 o 
  -4  -4   5       18.11       16.15      1.27 o 
  -3  -4   5       25.90       23.87      0.68 o 
  -2  -4   5        0.14        0.35      0.13 o 
  -1  -4   5        0.08        0.10      0.17 o 
   0  -4   5        5.71        6.10      0.31 o 
   1  -4   5       12.81       13.84      0.74 o 
   2  -4   5       15.11       16.06      0.52 o 
   3  -4   5       42.04       44.24      0.85 o 
   4  -4   5        3.39        4.13      0.34 o 
   5  -4   5       28.54       25.16      0.85 o 
   6  -4   5        2.85        3.54      0.36 o 
   7  -4   5        0.02        0.03      0.23 o 
  -5  -3   5       14.51       14.43      0.41 o 
  -4  -3   5       31.63       30.80      0.73 o 
  -3  -3   5       40.11       41.25      0.83 o 
  -2  -3   5       27.17       27.78      0.58 o 
  -1  -3   5        5.28        4.07      0.25 o 
   0  -3   5        0.04        0.29      0.13 o 
   1  -3   5        0.57        0.29      0.07 o 
   2  -3   5       20.06       21.69      0.55 o 
   3  -3   5       91.10       97.99      1.80 o 
   4  -3   5      141.96      142.48      2.04 o 
   5  -3   5       71.82       70.14      1.09 o 
   6  -3   5        2.24        1.63      0.24 o 
   7  -3   5        5.65        6.89      1.56 o 
   8  -3   5        1.09        0.96      0.41 o 
  -6  -2   5        2.64        3.33      0.50 o 
  -5  -2   5       32.88       34.52      0.85 o 
  -4  -2   5       11.82       12.65      0.44 o 
  -3  -2   5       43.34       46.39      1.41 o 
  -2  -2   5       15.37       15.38      0.38 o 
  -1  -2   5       35.15       33.02      0.70 o 
   0  -2   5       28.29       30.26      0.49 o 
   1  -2   5        0.02        0.28      0.11 o 
   2  -2   5       16.55       18.05      0.42 o 
   3  -2   5      289.32      310.08      3.25 o 
   4  -2   5      354.22      363.15      2.96 o 
   5  -2   5      109.25      105.64      1.79 o 
   6  -2   5       71.31       62.90      0.99 o 
   7  -2   5        7.72        6.96      1.30 o 
   8  -2   5        8.67        7.83      1.98 o 
  -6  -1   5       16.35       17.40      0.63 o 
  -5  -1   5        0.16        0.32      0.29 o 
  -4  -1   5       29.44       32.20      0.54 o 
  -3  -1   5       40.58       43.35      1.04 o 
  -2  -1   5        9.52       10.72      0.31 o 
  -1  -1   5       24.86       23.90      0.76 o 
   0  -1   5        7.41        9.08      0.19 o 
   1  -1   5       56.35       53.89      0.61 o 
   2  -1   5       87.38       99.13      0.68 o 
   3  -1   5      162.50      161.95      1.20 o 
   4  -1   5      362.40      358.83      2.52 o 
   5  -1   5      695.87      685.79      8.51 o 
   6  -1   5        1.78        2.40      0.40 o 
   7  -1   5       33.80       32.12      0.83 o 
   8  -1   5        1.16        1.88      0.41 o 
   9  -1   5        0.46        0.23      0.28 o 
  -6   0   5        2.75        2.76      0.31 o 
  -5   0   5       11.59       12.30      0.62 o 
  -4   0   5       26.85       28.82      0.57 o 
  -3   0   5       13.44       14.73      0.40 o 
  -2   0   5       16.34       16.54      0.41 o 
  -1   0   5        0.73        0.63      0.25 o 
   0   0   5        0.00        0.13      0.05 o 
   1   0   5        5.25        5.32      0.17 o 
   2   0   5       11.99       11.11      0.28 o 
   3   0   5      192.91      197.12      1.34 o 
   4   0   5      586.60      586.48      2.58 o 
   5   0   5        3.07        3.14      0.45 o 
   6   0   5      230.56      234.41      3.20 o 
   7   0   5        1.29        2.04      0.24 o 
   8   0   5        8.40        8.46      0.74 o 
   9   0   5       10.19        9.97      2.54 o 
  -7   1   5       12.80       11.42      0.56 o 
  -6   1   5        0.07        0.38      0.19 o 
  -5   1   5        0.19        0.20      0.17 o 
  -4   1   5       75.00       82.26      1.06 o 
  -3   1   5       61.78       62.60      0.88 o 
  -2   1   5      154.02      155.79      1.05 o 
  -1   1   5        5.74        4.67      0.14 o 
   0   1   5        1.86        2.59      0.17 o 
   1   1   5       19.34       18.93      0.27 o 
   2   1   5       61.89       56.77      0.49 o 
   3   1   5        0.50        1.26      0.13 o 
   4   1   5      123.99      128.42      0.78 o 
   5   1   5       86.25       91.67      1.53 o 
   6   1   5        6.50        5.73      0.50 o 
   7   1   5        0.03        0.21      0.12 o 
   8   1   5       38.48       42.09      1.37 o 
   9   1   5        6.38        5.66      1.50 o 
  -7   2   5        6.03        5.84      0.54 o 
  -6   2   5        2.57        2.11      0.38 o 
  -5   2   5       28.20       27.21      0.74 o 
  -4   2   5       57.63       58.04      1.14 o 
  -3   2   5      334.49      348.45      3.13 o 
  -2   2   5      181.60      190.35      1.09 o 
  -1   2   5       26.76       28.00      0.37 o 
   0   2   5       24.20       19.61      0.28 o 
   1   2   5        5.39        5.30      0.16 o 
   2   2   5       88.44       95.86      0.98 o 
   3   2   5      389.07      393.69      2.07 o 
   4   2   5        4.32        2.76      0.28 o 
   5   2   5       13.78       14.91      0.43 o 
   6   2   5       10.99        7.87      0.35 o 
   7   2   5       10.33        9.87      0.57 o 
   8   2   5       34.84       36.07      1.22 o 
   9   2   5       16.15       17.36      2.20 o 
  -6   3   5        0.95        0.65      0.33 o 
  -5   3   5        3.11        2.81      0.36 o 
  -4   3   5      114.29      115.86      1.57 o 
  -3   3   5      308.73      317.11      2.84 o 
  -2   3   5      383.63      384.52      3.08 o 
  -1   3   5      247.27      244.48      1.21 o 
   0   3   5       69.79       62.88      0.59 o 
   1   3   5        0.40        0.34      0.09 o 
   2   3   5        7.35        8.13      0.20 o 
   3   3   5       26.17       18.78      0.31 o 
   4   3   5       46.76       46.94      0.68 o 
   5   3   5       28.59       31.62      0.62 o 
   6   3   5       37.40       33.92      1.36 o 
   7   3   5        0.68        1.66      0.28 o 
   8   3   5       41.34       42.43      2.15 o 
   9   3   5       40.11       44.74      1.42 o 
  -6   4   5        7.15        6.96      0.73 o 
  -5   4   5        6.07        5.36      0.64 o 
  -4   4   5       58.26       57.65      1.17 o 
  -3   4   5      291.34      302.13      4.40 o 
  -2   4   5      203.27      200.21      2.69 o 
  -1   4   5      119.07      115.70      0.81 o 
   0   4   5       92.26       89.61      0.67 o 
   1   4   5       88.13       83.47      0.67 o 
   2   4   5        7.72        7.79      0.21 o 
   3   4   5       27.51       27.01      0.32 o 
   4   4   5      269.53      266.35      2.83 o 
   5   4   5      181.00      175.27      2.51 o 
   6   4   5        0.59        0.32      0.19 o 
   7   4   5      115.18      114.42      1.83 o 
   8   4   5       42.75       49.06      1.81 o 
  -6   5   5        0.01        0.20      0.18 o 
  -5   5   5        1.77        1.51      0.17 o 
  -4   5   5       15.22       12.72      0.60 o 
  -3   5   5       86.73       85.67      1.17 o 
  -2   5   5       29.99       28.70      0.56 o 
  -1   5   5      120.37      120.67      1.26 o 
   0   5   5        5.46        4.03      0.20 o 
   1   5   5      117.51      115.19      0.77 o 
   2   5   5       34.65       36.73      0.40 o 
   3   5   5      114.74      114.90      0.78 o 
   4   5   5        0.49        0.22      0.10 o 
   5   5   5      243.89      232.84      3.10 o 
   6   5   5      141.30      144.94      1.76 o 
   7   5   5       89.45       94.09      1.96 o 
   8   5   5       44.09       43.49      0.96 o 
  -5   6   5        2.67        2.77      0.28 o 
  -4   6   5       32.20       33.91      0.79 o 
  -3   6   5        6.99        6.94      0.38 o 
  -2   6   5       11.95       12.25      0.41 o 
  -1   6   5        2.10        1.94      0.17 o 
   0   6   5        5.26        5.74      0.24 o 
   1   6   5       99.20       92.98      1.01 o 
   2   6   5       20.19       17.97      0.33 o 
   3   6   5      213.62      221.73      1.60 o 
   4   6   5      349.01      358.61      3.78 o 
   5   6   5       19.03       17.89      0.59 o 
   6   6   5       82.34       76.46      1.33 o 
   7   6   5       74.43       72.66      2.51 o 
   8   6   5       32.14       31.51      0.83 o 
  -5   7   5        0.02        0.23      0.12 o 
  -4   7   5        7.99        6.89      0.43 o 
  -3   7   5        3.41        3.96      0.29 o 
  -2   7   5        5.48        5.76      0.31 o 
  -1   7   5        0.31        0.10      0.07 o 
   0   7   5        6.01        5.80      0.50 o 
   1   7   5       95.90       94.23      1.01 o 
   2   7   5       63.84       57.77      0.84 o 
   3   7   5        4.36        3.27      0.26 o 
   4   7   5       11.89       10.70      0.36 o 
   5   7   5        4.52        3.32      0.35 o 
   6   7   5       65.30       64.99      1.23 o 
   7   7   5       15.67       15.59      0.96 o 
  -4   8   5        3.98        3.98      0.44 o 
  -3   8   5       15.47       17.67      0.72 o 
  -2   8   5       27.19       28.09      0.62 o 
  -1   8   5        0.42        0.62      0.14 o 
   0   8   5       60.25       57.98      0.90 o 
   1   8   5        3.24        3.31      0.27 o 
   2   8   5      178.36      165.86      1.49 o 
   3   8   5       28.97       26.24      0.61 o 
   4   8   5        4.30        3.82      0.39 o 
   5   8   5       11.27       11.97      0.93 o 
   6   8   5        3.35        3.62      0.41 o 
  -3   9   5       20.39       19.08      0.88 o 
  -2   9   5       15.77       17.19      0.65 o 
  -1   9   5       35.85       35.21      1.11 o 
   0   9   5       34.35       36.59      0.68 o 
   1   9   5       87.55       82.27      1.06 o 
   2   9   5       30.57       31.50      0.73 o 
   3   9   5        6.92        6.79      0.68 o 
   4   9   5        0.39        1.51      0.26 o 
   5   9   5        2.85        2.86      0.39 o 
  -1  10   5       35.78       34.31      1.00 o 
   0  10   5       26.08       27.12      1.15 o 
   1  10   5       38.16       40.76      0.81 o 
   2  10   5       16.20       15.97      0.95 o 
   3  10   5        3.17        2.27      0.32 o 
   0  -6   6       45.60       45.41      1.61 o 
   1  -6   6        8.81        6.77      0.60 o 
   2  -6   6        2.97        2.07      0.32 o 
   3  -6   6        0.81        0.77      0.29 o 
  -2  -5   6       18.28       18.74      2.08 o 
  -1  -5   6       30.43       33.93      1.19 o 
   1  -5   6       21.46       21.44      1.21 o 
   2  -5   6        0.15        0.41      0.21 o 
   3  -5   6        8.00        8.70      0.58 o 
   4  -5   6        7.08        8.08      0.68 o 
   5  -5   6       34.24       32.71      1.09 o 
  -3  -4   6       16.56       15.71      0.77 o 
  -2  -4   6        0.13        0.37      0.15 o 
  -1  -4   6       28.38       28.53      0.75 o 
   0  -4   6       28.04       30.13      0.75 o 
   1  -4   6       19.03       17.30      0.97 o 
   2  -4   6        3.12        2.22      0.34 o 
   3  -4   6        0.75        0.89      0.43 o 
   4  -4   6       22.15       23.09      0.75 o 
   5  -4   6       36.44       37.91      1.62 o 
   6  -4   6       17.92       18.00      2.24 o 
  -4  -3   6        0.01       -0.01      0.13 o 
  -3  -3   6        2.00        1.66      0.20 o 
  -2  -3   6       42.34       42.14      0.87 o 
  -1  -3   6       17.97       18.96      0.54 o 
   0  -3   6       61.21       61.83      0.95 o 
   1  -3   6       22.97       21.99      0.50 o 
   2  -3   6       80.94       76.67      1.11 o 
   3  -3   6       12.73       10.36      0.41 o 
   4  -3   6        6.12        5.28      0.36 o 
   5  -3   6       19.97       20.18      0.68 o 
   6  -3   6       30.01       27.25      1.10 o 
   7  -3   6       11.30        8.85      2.15 o 
  -5  -2   6        2.08        2.95      0.46 o 
  -4  -2   6        3.70        3.10      0.26 o 
  -3  -2   6       12.72       10.73      0.53 o 
  -2  -2   6       23.07       22.66      0.94 o 
  -1  -2   6       48.48       48.86      0.86 o 
   0  -2   6       21.23       20.46      0.54 o 
   1  -2   6      281.78      287.24      3.77 o 
   2  -2   6       49.29       47.80      0.68 o 
   3  -2   6       86.18       86.65      1.57 o 
   4  -2   6        9.69        9.62      0.65 o 
   5  -2   6       11.60        9.62      0.66 o 
   6  -2   6        3.58        2.86      0.38 o 
   7  -2   6       18.26       18.24      1.18 o 
   8  -2   6        5.98        4.87      1.01 o 
  -5  -1   6       20.51       19.46      0.92 o 
  -4  -1   6        1.81        1.26      0.22 o 
  -3  -1   6       23.73       22.46      0.48 o 
  -2  -1   6       21.05       19.11      0.67 o 
  -1  -1   6      204.06      215.67      3.63 o 
   0  -1   6       72.53       71.99      1.20 o 
   1  -1   6       19.40       19.65      0.36 o 
   2  -1   6      171.22      170.35      1.67 o 
   3  -1   6      135.30      138.82      1.71 o 
   4  -1   6        9.41        8.38      0.39 o 
   5  -1   6       15.32       16.31      0.54 o 
   6  -1   6       17.46       14.57      0.72 o 
   7  -1   6        2.61        2.13      0.26 o 
   8  -1   6       31.33       34.18      3.25 o 
  -6   0   6       19.62       19.30      1.39 o 
  -5   0   6        4.46        4.94      0.47 o 
  -4   0   6        0.06        0.26      0.15 o 
  -3   0   6        9.52        8.92      0.38 o 
  -2   0   6      519.30      544.35      7.77 o 
  -1   0   6       11.85       11.54      0.41 o 
   0   0   6      142.12      141.32      1.05 o 
   1   0   6       30.99       28.53      0.36 o 
   2   0   6       51.64       46.65      0.46 o 
   3   0   6       53.67       57.97      0.75 o 
   4   0   6        7.41        7.88      0.34 o 
   5   0   6        1.23        2.38      0.32 o 
   6   0   6        3.57        4.06      0.38 o 
   7   0   6        0.22        0.47      0.15 o 
   8   0   6       31.06       30.96      1.23 o 
  -6   1   6       25.38       25.21      0.85 o 
  -5   1   6       26.92       26.37      1.11 o 
  -4   1   6        0.17        0.24      0.18 o 
  -3   1   6       74.10       75.41      1.24 o 
  -2   1   6        1.40        1.43      0.17 o 
  -1   1   6      383.43      392.15      7.32 o 
   0   1   6        5.19        3.75      0.15 o 
   1   1   6        2.54        3.21      0.25 o 
   2   1   6       65.77       68.14      0.54 o 
   3   1   6        5.97        6.51      0.30 o 
   4   1   6       38.19       40.09      0.48 o 
   5   1   6       14.25       12.67      0.44 o 
   6   1   6        1.49        2.11      0.31 o 
   7   1   6        8.97        7.93      0.47 o 
   8   1   6       24.77       25.34      1.08 o 
   9   1   6       16.27       17.01      2.41 o 
  -6   2   6       25.03       23.64      0.97 o 
  -5   2   6       16.09       17.48      1.06 o 
  -4   2   6       55.02       56.31      1.12 o 
  -3   2   6       27.02       25.26      0.67 o 
  -2   2   6       77.36       78.85      0.94 o 
  -1   2   6        6.42        6.48      0.23 o 
   0   2   6        0.04        0.12      0.08 o 
   1   2   6       23.29       22.97      0.33 o 
   2   2   6       50.46       44.64      0.42 o 
   3   2   6      107.02      105.14      0.68 o 
   4   2   6        1.16        1.62      0.23 o 
   5   2   6       11.89       11.05      0.58 o 
   6   2   6        2.60        1.62      0.28 o 
   7   2   6        2.29        1.88      0.28 o 
   8   2   6        2.84        2.19      0.43 o 
   9   2   6       44.52       41.82      2.37 o 
  -6   3   6       15.50       15.14      0.84 o 
  -5   3   6       71.67       73.43      3.26 o 
  -4   3   6        0.61        0.61      0.21 o 
  -3   3   6       14.00       12.51      0.43 o 
  -2   3   6        2.04        2.58      0.16 o 
  -1   3   6        3.13        3.08      0.20 o 
   0   3   6       21.60       22.60      0.34 o 
   1   3   6       93.22       83.10      0.64 o 
   2   3   6      218.95      222.48      1.11 o 
   3   3   6      260.09      254.02      1.19 o 
   4   3   6       70.20       70.05      1.22 o 
   5   3   6        3.89        5.47      0.43 o 
   6   3   6        0.00        0.04      0.21 o 
   7   3   6       13.90       10.02      0.52 o 
   8   3   6        5.64        4.10      0.44 o 
   9   3   6       22.97       21.96      1.13 o 
  -6   4   6       16.92       16.43      1.48 o 
  -5   4   6       15.34       15.27      1.27 o 
  -4   4   6       29.91       27.50      1.29 o 
  -3   4   6        0.97        1.13      0.17 o 
  -2   4   6       11.49       10.19      0.35 o 
  -1   4   6       21.67       23.20      0.45 o 
   0   4   6       61.71       58.74      0.58 o 
   1   4   6      183.60      190.34      1.79 o 
   2   4   6      553.75      531.88      2.04 o 
   3   4   6      674.25      663.89      5.59 o 
   4   4   6      306.92      301.53      5.59 o 
   5   4   6        5.72        6.89      0.51 o 
   6   4   6        0.21        0.55      0.20 o 
   7   4   6        3.85        3.52      0.79 o 
   8   4   6        2.07        2.14      0.31 o 
  -5   5   6       14.70       14.29      0.81 o 
  -4   5   6       11.61       11.10      0.43 o 
  -3   5   6        2.19        2.99      0.26 o 
  -2   5   6        1.47        1.19      0.13 o 
  -1   5   6       51.30       47.54      0.66 o 
   0   5   6       23.62       24.07      0.39 o 
   1   5   6      127.87      133.72      1.37 o 
   2   5   6      327.76      325.38      2.95 o 
   3   5   6      764.07      754.11      6.88 o 
   4   5   6       89.27       91.41      1.57 o 
   5   5   6      157.84      167.88      2.46 o 
   6   5   6        0.19        0.22      0.15 o 
   7   5   6        0.90        1.19      0.24 o 
   8   5   6        5.06        4.67      0.66 o 
  -5   6   6       19.46       19.16      1.04 o 
  -4   6   6        9.65        7.86      0.67 o 
  -3   6   6       56.26       56.03      1.08 o 
  -2   6   6       34.05       35.52      0.57 o 
  -1   6   6        2.28        1.41      0.13 o 
   0   6   6        2.13        1.21      0.14 o 
   1   6   6       24.25       24.70      0.40 o 
   2   6   6      193.31      204.85      1.55 o 
   3   6   6      248.07      264.59      2.30 o 
   4   6   6      163.46      167.82      2.40 o 
   5   6   6       18.24       18.03      0.66 o 
   6   6   6        0.19        0.48      0.35 o 
   7   6   6        4.95        4.92      0.50 o 
   8   6   6        1.46        1.44      0.29 o 
  -4   7   6       53.29       55.73      1.01 o 
  -3   7   6       27.79       24.80      0.83 o 
  -2   7   6       15.23       14.09      0.54 o 
  -1   7   6        5.94        5.22      0.32 o 
   0   7   6        6.35        7.02      0.34 o 
   1   7   6        0.11        0.19      0.08 o 
   2   7   6      138.44      143.17      1.74 o 
   3   7   6       13.25       12.73      0.39 o 
   4   7   6       18.38       20.16      0.80 o 
   5   7   6        2.03        1.73      0.28 o 
   6   7   6        5.84        5.52      0.49 o 
   7   7   6       22.61       24.07      0.86 o 
  -3   8   6       26.74       27.55      0.70 o 
  -2   8   6        3.26        3.18      0.27 o 
  -1   8   6        0.04        0.17      0.13 o 
   0   8   6        5.33        3.90      0.30 o 
   1   8   6       10.35       10.90      0.48 o 
   2   8   6        3.09        4.04      0.31 o 
   3   8   6       13.86       14.17      0.49 o 
   4   8   6       13.04       12.48      0.64 o 
   5   8   6        0.12        0.16      0.17 o 
   6   8   6        7.59        8.42      0.67 o 
  -2   9   6       10.87       10.22      0.54 o 
  -1   9   6       12.11       12.30      0.82 o 
   0   9   6        1.24        0.69      0.39 o 
   1   9   6        4.06        4.53      0.36 o 
   2   9   6       32.16       33.88      1.18 o 
   3   9   6       17.22       17.29      0.66 o 
   4   9   6        3.29        2.86      0.37 o 
   5   9   6        0.06        0.55      0.40 o 
   0  10   6        1.66        1.58      0.26 o 
   1  10   6        6.73        6.09      0.41 o 
   2  10   6       15.55       15.07      1.25 o 
   0  -5   7        2.16        1.52      0.41 o 
   1  -5   7       26.17       26.30      1.45 o 
   2  -5   7       16.76       15.29      2.06 o 
   3  -5   7       18.51       18.66      1.44 o 
  -2  -4   7        0.15        0.16      0.26 o 
  -1  -4   7        0.01        0.17      0.12 o 
   0  -4   7        3.75        3.70      0.29 o 
   1  -4   7        7.51        7.67      1.11 o 
   2  -4   7       23.63       22.53      2.24 o 
   3  -4   7       56.43       55.68      1.10 o 
   4  -4   7        9.58       10.13      0.65 o 
   5  -4   7       18.61       18.39      2.37 o 
  -3  -3   7        4.32        4.58      0.43 o 
  -2  -3   7        2.04        1.84      0.26 o 
  -1  -3   7        0.13        0.19      0.10 o 
   0  -3   7        0.07        0.14      0.11 o 
   1  -3   7        0.08        0.13      0.12 o 
   2  -3   7        7.42        6.02      0.48 o 
   3  -3   7       19.04       20.12      1.78 o 
   4  -3   7       37.99       38.06      0.82 o 
   5  -3   7       21.60       21.65      0.93 o 
   6  -3   7        7.70        8.64      0.84 o 
  -4  -2   7       12.66       13.07      0.53 o 
  -3  -2   7       10.08        9.72      0.47 o 
  -2  -2   7        0.57        1.00      0.19 o 
  -1  -2   7        0.40        0.37      0.26 o 
   0  -2   7       14.58       14.64      0.67 o 
   1  -2   7        3.91        3.43      0.28 o 
   2  -2   7        2.76        2.60      0.29 o 
   3  -2   7       18.69       19.28      0.66 o 
   4  -2   7       53.78       53.90      1.06 o 
   5  -2   7       12.00       13.29      0.61 o 
   6  -2   7       21.34       18.08      1.06 o 
   7  -2   7       25.27       25.15      0.70 o 
  -4  -1   7       25.29       26.70      2.14 o 
  -3  -1   7       18.48       17.89      0.98 o 
  -2  -1   7        0.41        0.35      0.19 o 
  -1  -1   7        8.33        8.46      0.33 o 
   0  -1   7        0.12        0.50      0.19 o 
   1  -1   7       42.37       41.89      0.72 o 
   2  -1   7        2.44        3.48      0.26 o 
   3  -1   7       14.41       15.42      0.56 o 
   4  -1   7        8.71        7.76      0.44 o 
   5  -1   7      165.55      173.86      3.67 o 
   6  -1   7        8.84        8.61      0.57 o 
   7  -1   7       36.26       35.16      1.05 o 
  -5   0   7       22.41       22.77      1.49 o 
  -4   0   7       36.38       37.96      1.11 o 
  -3   0   7       11.76       12.84      0.52 o 
  -2   0   7        4.98        5.25      0.32 o 
  -1   0   7        0.84        0.41      0.13 o 
   0   0   7        8.60        8.09      0.34 o 
   1   0   7        3.18        2.55      0.20 o 
   2   0   7        3.68        4.09      0.32 o 
   3   0   7       48.28       47.66      0.91 o 
   4   0   7      274.16      294.49      7.37 o 
   5   0   7        0.19        0.06      0.18 o 
   6   0   7      104.70      101.04      2.89 o 
   7   0   7       26.34       26.03      1.06 o 
   8   0   7       20.53       19.84      1.99 o 
  -5   1   7        5.30        5.42      0.53 o 
  -4   1   7       31.70       33.44      2.55 o 
  -3   1   7        9.18        9.19      0.39 o 
  -2   1   7       27.74       26.60      0.57 o 
  -1   1   7        1.93        1.60      0.18 o 
   0   1   7       29.99       28.66      0.56 o 
   1   1   7        0.94        0.84      0.18 o 
   2   1   7      114.99      121.91      1.02 o 
   3   1   7      134.71      136.37      1.38 o 
   4   1   7      133.60      131.82      2.89 o 
   5   1   7      113.10      116.69      2.79 o 
   6   1   7       31.45       28.87      0.72 o 
   7   1   7        7.23        7.41      0.85 o 
   8   1   7       31.33       32.88      0.81 o 
  -5   2   7       11.10        9.95      1.08 o 
  -4   2   7        4.32        3.98      0.46 o 
  -3   2   7       33.04       31.58      0.60 o 
  -2   2   7       16.07       16.29      0.43 o 
  -1   2   7       37.89       39.53      0.68 o 
   0   2   7       75.89       72.85      0.74 o 
   1   2   7        0.21        0.22      0.10 o 
   2   2   7        0.24        0.64      0.11 o 
   3   2   7      435.31      444.04      2.92 o 
   4   2   7      186.18      189.37      4.02 o 
   5   2   7       94.62       89.94      2.01 o 
   6   2   7        1.02        1.72      0.27 o 
   7   2   7        8.75        5.84      1.57 o 
   8   2   7       16.13       15.03      1.16 o 
  -5   3   7        0.01        0.37      0.51 o 
  -4   3   7        9.38        9.02      0.81 o 
  -3   3   7       12.93       12.12      0.80 o 
  -2   3   7       32.81       33.87      0.82 o 
  -1   3   7      116.74      116.62      1.18 o 
   0   3   7      181.43      187.95      1.85 o 
   1   3   7      104.14      108.91      1.26 o 
   2   3   7       14.68       15.21      0.34 o 
   3   3   7      110.05      106.57      0.93 o 
   4   3   7      127.46      128.66      1.85 o 
   5   3   7       24.40       25.37      0.75 o 
   6   3   7       29.27       28.35      0.73 o 
   7   3   7        3.02        4.78      0.42 o 
   8   3   7        9.19        9.78      1.06 o 
  -5   4   7        1.28        0.98      0.38 o 
  -4   4   7        5.43        5.08      0.49 o 
  -3   4   7       27.36       27.43      0.82 o 
  -2   4   7       44.64       43.38      1.22 o 
  -1   4   7       89.87       91.34      1.05 o 
   0   4   7      212.01      212.80      2.33 o 
   1   4   7      179.44      179.57      1.49 o 
   2   4   7       22.81       23.15      0.42 o 
   3   4   7        4.84        4.42      0.19 o 
   4   4   7       58.81       58.37      0.87 o 
   5   4   7       69.34       72.59      1.32 o 
   6   4   7        2.69        1.98      0.31 o 
   7   4   7       43.57       44.22      1.35 o 
   8   4   7       31.89       37.24      0.92 o 
  -4   5   7        9.26        8.13      0.62 o 
  -3   5   7       33.20       34.29      1.08 o 
  -2   5   7       13.69       12.85      0.41 o 
  -1   5   7      125.34      124.86      1.37 o 
   0   5   7       93.52       88.40      1.06 o 
   1   5   7      141.99      140.87      1.45 o 
   2   5   7       65.04       68.08      0.81 o 
   3   5   7       50.27       50.66      2.21 o 
   4   5   7        5.70        5.12      0.45 o 
   5   5   7        2.86        2.55      0.38 o 
   6   5   7       20.25       20.03      0.86 o 
   7   5   7       60.54       66.01      2.37 o 
   8   5   7       57.75       60.16      1.45 o 
  -4   6   7       28.47       29.35      1.08 o 
  -3   6   7       17.96       17.11      1.00 o 
  -2   6   7       36.05       37.66      0.83 o 
  -1   6   7       17.52       16.78      0.63 o 
   0   6   7       35.57       35.76      0.59 o 
   1   6   7       58.88       55.09      0.74 o 
   2   6   7       10.57       10.78      0.30 o 
   3   6   7       96.24      102.46      0.86 o 
   4   6   7       69.97       67.60      1.53 o 
   5   6   7        0.57        0.26      0.14 o 
   6   6   7        9.52        8.85      0.65 o 
   7   6   7       63.57       62.36      2.95 o 
  -3   7   7       10.37        9.57      0.52 o 
  -2   7   7       17.48       17.12      0.75 o 
  -1   7   7       10.18       10.58      0.36 o 
   0   7   7        9.09        8.65      0.76 o 
   1   7   7       11.45       12.45      0.37 o 
   2   7   7        2.21        2.64      0.19 o 
   3   7   7       36.22       36.41      0.85 o 
   4   7   7        0.07        0.26      0.14 o 
   5   7   7        4.32        5.15      0.49 o 
   6   7   7       17.67       15.89      0.73 o 
   7   7   7       18.68       17.75      1.75 o 
  -2   8   7       14.13       13.55      0.51 o 
  -1   8   7        2.04        2.24      0.24 o 
   0   8   7       46.43       48.57      1.31 o 
   1   8   7        1.15        0.70      0.27 o 
   2   8   7        6.49        6.14      0.55 o 
   3   8   7        0.59        0.69      0.20 o 
   4   8   7        0.26        0.22      0.16 o 
   5   8   7        2.57        2.05      0.31 o 
   6   8   7        4.15        5.11      0.60 o 
  -1   9   7       16.93       17.25      0.68 o 
   0   9   7       16.74       18.75      0.88 o 
   1   9   7       53.84       52.61      0.83 o 
   2   9   7       14.34       14.70      0.52 o 
   3   9   7        1.66        1.42      0.26 o 
   4   9   7        1.55        2.06      0.41 o 
  -1  -3   8        0.28        0.64      0.15 o 
   0  -3   8       10.84       10.09      0.69 o 
   1  -3   8        4.89        5.42      0.70 o 
   2  -3   8       17.99       15.90      0.71 o 
   3  -3   8        4.03        3.22      0.47 o 
   4  -3   8        1.85        2.86      0.55 o 
   5  -3   8        3.80        4.49      0.52 o 
  -2  -2   8        0.47        0.47      0.19 o 
  -1  -2   8        2.95        3.00      0.26 o 
   0  -2   8        0.03        0.17      0.12 o 
   1  -2   8       48.24       46.90      1.16 o 
   2  -2   8        9.84        9.14      0.46 o 
   3  -2   8        4.75        3.66      0.47 o 
   4  -2   8        0.88        0.51      0.37 o 
   5  -2   8        5.30        5.15      0.49 o 
   6  -2   8        0.20        0.11      0.15 o 
  -3  -1   8        3.04        2.10      0.29 o 
  -2  -1   8        0.56        0.29      0.19 o 
  -1  -1   8       18.04       15.21      0.61 o 
   0  -1   8       36.70       37.70      0.82 o 
   1  -1   8       19.76       21.77      0.59 o 
   2  -1   8       37.27       34.91      0.80 o 
   3  -1   8       15.54       13.46      0.84 o 
   4  -1   8        1.02        1.08      0.32 o 
   5  -1   8        5.41        4.89      0.77 o 
   6  -1   8        0.28        0.42      0.16 o 
   7  -1   8        0.57        1.28      0.24 o 
  -3   0   8        6.67        6.03      0.75 o 
  -2   0   8       77.79       71.81      2.20 o 
  -1   0   8        0.32        0.82      0.19 o 
   0   0   8       85.76       86.11      1.45 o 
   1   0   8      116.29      125.33      1.97 o 
   2   0   8       65.33       65.43      0.85 o 
   3   0   8       16.50       15.82      0.49 o 
   4   0   8        0.02        0.23      0.29 o 
   5   0   8        0.43        1.31      0.25 o 
   6   0   8        0.35        0.54      0.20 o 
   7   0   8        4.25        4.35      0.56 o 
  -4   1   8        4.80        4.54      0.49 o 
  -3   1   8       14.27       12.41      0.81 o 
  -2   1   8        6.06        4.76      0.34 o 
  -1   1   8      103.12      100.49      1.31 o 
   0   1   8      115.31      127.50      1.31 o 
   1   1   8      115.45      124.32      1.26 o 
   2   1   8      175.35      188.13      1.32 o 
   3   1   8        1.00        0.84      0.16 o 
   4   1   8        5.08        5.33      0.50 o 
   5   1   8        6.22        4.89      0.34 o 
   6   1   8        6.56        7.61      0.57 o 
   7   1   8        0.00        0.23      0.15 o 
  -4   2   8       11.51       10.24      0.76 o 
  -3   2   8        0.26        0.14      0.24 o 
  -2   2   8       15.09       13.27      0.56 o 
  -1   2   8       15.23       15.35      0.50 o 
   0   2   8       50.32       50.16      0.73 o 
   1   2   8      163.38      173.45      1.97 o 
   2   2   8       82.06       88.69      1.48 o 
   3   2   8       47.52       46.33      0.64 o 
   4   2   8        0.02        0.09      0.16 o 
   5   2   8        0.52        0.13      0.19 o 
   6   2   8        0.00        0.06      0.12 o 
   7   2   8        2.48        2.03      0.31 o 
   8   2   8        5.54        5.69      1.00 o 
  -4   3   8        0.01        0.42      0.39 o 
  -3   3   8        2.09        1.58      0.24 o 
  -2   3   8        0.08        0.13      0.16 o 
  -1   3   8        1.06        0.63      0.18 o 
   0   3   8       20.23       19.39      0.52 o 
   1   3   8       58.67       59.06      1.12 o 
   2   3   8       63.66       66.33      1.21 o 
   3   3   8       33.08       31.82      0.61 o 
   4   3   8        5.10        4.79      0.29 o 
   5   3   8        6.40        7.51      0.50 o 
   6   3   8       10.84       11.09      0.67 o 
   7   3   8        2.84        2.42      0.46 o 
   8   3   8       22.44       22.83      1.07 o 
  -4   4   8        7.00        7.14      0.63 o 
  -3   4   8        0.00        0.23      0.18 o 
  -2   4   8       10.22        8.31      0.39 o 
  -1   4   8        2.65        2.80      0.24 o 
   0   4   8       14.45       12.61      0.36 o 
   1   4   8        7.93        8.02      0.28 o 
   2   4   8       37.06       34.42      0.71 o 
   3   4   8       35.74       34.75      0.61 o 
   4   4   8       72.03       72.60      0.93 o 
   5   4   8       32.94       32.13      0.91 o 
   6   4   8       33.08       34.95      0.84 o 
   7   4   8        0.44        0.85      0.24 o 
  -3   5   8        0.17        0.12      0.12 o 
  -2   5   8        0.01        0.11      0.13 o 
  -1   5   8       28.21       24.02      0.60 o 
   0   5   8        0.00        0.18      0.10 o 
   1   5   8       11.73       12.38      0.35 o 
   2   5   8       12.61       12.79      0.35 o 
   3   5   8      116.06      111.70      1.18 o 
   4   5   8       15.36       14.23      0.50 o 
   5   5   8      159.08      172.22      4.65 o 
   6   5   8       53.75       54.44      1.98 o 
   7   5   8       20.33       21.35      0.82 o 
  -3   6   8       18.25       17.25      1.33 o 
  -2   6   8        1.20        1.87      0.28 o 
  -1   6   8        0.01        0.24      0.11 o 
   0   6   8        0.35        0.96      0.12 o 
   1   6   8       14.71       13.35      0.47 o 
   2   6   8       53.89       52.66      0.72 o 
   3   6   8       50.18       51.37      0.99 o 
   4   6   8       95.60       92.49      1.68 o 
   5   6   8       84.16       85.50      4.24 o 
   6   6   8       50.90       54.79      1.30 o 
   7   6   8       24.47       24.06      0.82 o 
  -2   7   8        3.42        2.68      0.30 o 
  -1   7   8        3.66        3.21      0.25 o 
   0   7   8       19.09       18.17      0.67 o 
   1   7   8       13.99       14.97      0.45 o 
   2   7   8      138.21      143.22      1.11 o 
   3   7   8       40.67       40.51      0.69 o 
   4   7   8       41.98       43.80      1.64 o 
   5   7   8       26.94       28.02      0.77 o 
   6   7   8       23.09       22.08      0.78 o 
  -1   8   8        0.08        0.31      0.13 o 
   0   8   8        0.02        0.12      0.11 o 
   1   8   8       48.23       49.37      0.98 o 
   2   8   8       38.09       41.21      0.99 o 
   3   8   8       36.62       40.13      1.47 o 
   4   8   8       30.46       32.36      1.62 o 
   5   8   8        6.59        7.08      0.61 o 
   1   9   8        3.16        3.15      0.32 o 
   2   9   8       27.99       29.46      1.52 o 
   3   9   8       26.60       27.78      2.49 o 
   1  -2   9        5.87        5.21      0.41 o 
   2  -2   9        3.95        3.47      0.32 o 
   3  -2   9        5.85        5.13      0.96 o 
  -1  -1   9        5.93        4.94      0.29 o 
   0  -1   9        1.18        1.18      0.21 o 
   1  -1   9        0.07        0.33      0.11 o 
   2  -1   9        8.93        8.80      0.56 o 
   3  -1   9       10.12       10.09      0.73 o 
   4  -1   9        3.92        3.44      0.59 o 
   5  -1   9       13.37       12.55      0.82 o 
  -2   0   9       10.19       10.45      0.51 o 
  -1   0   9        6.46        5.96      0.49 o 
   0   0   9        7.47        7.41      0.36 o 
   1   0   9        0.09        0.30      0.16 o 
   2   0   9        3.86        3.71      0.28 o 
   3   0   9        0.32        0.50      0.30 o 
   4   0   9       45.18       45.40      1.35 o 
   5   0   9        2.69        1.18      0.31 o 
   6   0   9       19.47       19.15      0.90 o 
  -2   1   9       18.32       18.08      0.98 o 
  -1   1   9       11.47       10.48      0.54 o 
   0   1   9       22.71       22.93      0.80 o 
   1   1   9        9.77        9.62      0.38 o 
   2   1   9        9.07        9.54      0.37 o 
   3   1   9       25.39       25.47      0.74 o 
   4   1   9       10.58        8.98      0.63 o 
   5   1   9       38.79       38.12      0.84 o 
   6   1   9       40.44       41.06      1.82 o 
  -2   2   9        3.07        3.21      0.56 o 
  -1   2   9       20.15       20.23      0.78 o 
   0   2   9       42.54       42.69      0.77 o 
   1   2   9        2.18        1.61      0.19 o 
   2   2   9        6.27        6.61      0.32 o 
   3   2   9       47.05       43.71      0.88 o 
   4   2   9       48.13       49.02      0.76 o 
   5   2   9       91.46       94.76      1.96 o 
   6   2   9       56.98       58.95      1.22 o 
   7   2   9       53.92       53.08      1.74 o 
  -2   3   9        0.85        1.10      0.37 o 
  -1   3   9       16.59       13.23      0.62 o 
   0   3   9       31.96       32.37      0.77 o 
   1   3   9       42.95       43.07      1.21 o 
   2   3   9        0.79        0.74      0.11 o 
   3   3   9       13.78       13.43      0.79 o 
   4   3   9       49.38       47.81      1.52 o 
   5   3   9       40.09       37.69      1.63 o 
   6   3   9      108.09      112.36      2.18 o 
   7   3   9       67.61       71.25      1.64 o 
  -2   4   9        2.23        1.80      0.46 o 
  -1   4   9        9.32       10.81      0.53 o 
   0   4   9       41.94       40.13      0.71 o 
   1   4   9       27.39       27.05      0.68 o 
   2   4   9        2.13        2.10      0.17 o 
   3   4   9        0.17        0.27      0.12 o 
   4   4   9        4.96        3.22      0.26 o 
   5   4   9       56.08       58.85      2.10 o 
   6   4   9       16.54       19.38      0.83 o 
   7   4   9       55.41       55.32      1.37 o 
  -2   5   9        0.66        0.84      0.54 o 
  -1   5   9       40.89       39.74      0.80 o 
   0   5   9       39.10       39.79      1.23 o 
   1   5   9       26.40       25.77      0.52 o 
   2   5   9       24.25       23.58      0.49 o 
   3   5   9       13.89       13.39      0.48 o 
   4   5   9        1.55        1.16      0.16 o 
   5   5   9        0.39        0.26      0.11 o 
   6   5   9        8.16        7.40      0.84 o 
  -1   6   9       38.62       39.55      1.84 o 
   0   6   9       55.99       58.59      0.73 o 
   1   6   9       61.24       61.70      1.70 o 
   2   6   9       12.52       13.28      0.63 o 
   3   6   9       32.44       32.08      1.17 o 
   4   6   9        5.16        4.13      0.31 o 
   5   6   9        2.12        1.68      0.31 o 
   6   6   9        0.14        0.60      0.26 o 
  -1   7   9       52.10       52.78      1.28 o 
   0   7   9       61.95       60.22      0.85 o 
   1   7   9       23.04       23.44      0.51 o 
   2   7   9       12.79       13.72      0.88 o 
   3   7   9       15.35       13.69      0.68 o 
   4   7   9        0.52        0.65      0.32 o 
   5   7   9        3.43        3.13      0.75 o 
   1   8   9        8.58        9.39      0.79 o 
   2   8   9        1.49        1.59      0.38 o 
   3   8   9        1.58        1.36      0.23 o 
   2   0  10       16.88       16.25      1.11 o 
   3   0  10        6.11        6.24      0.48 o 
   1   1  10       32.64       35.33      0.84 o 
   2   1  10       72.55       77.34      1.29 o 
   3   1  10        9.64        9.11      0.53 o 
   4   1  10       15.72       16.31      0.99 o 
   0   2  10       14.39       14.49      0.52 o 
   1   2  10       75.44       78.35      0.99 o 
   2   2  10       46.97       48.46      2.03 o 
   3   2  10       49.56       48.95      1.99 o 
   4   2  10       16.55       17.55      0.70 o 
   5   2  10       13.69       14.80      0.68 o 
   0   3  10       24.86       22.40      0.56 o 
   1   3  10       46.49       50.34      0.79 o 
   2   3  10       39.30       41.25      1.63 o 
   3   3  10       24.53       26.65      0.78 o 
   4   3  10       14.58       14.60      0.46 o 
   5   3  10       18.08       19.67      0.89 o 
   0   4  10        9.66        9.80      0.42 o 
   1   4  10       19.88       20.71      0.54 o 
   2   4  10       14.62       14.09      0.88 o 
   3   4  10        0.25        0.46      0.15 o 
   4   4  10       11.58       12.09      0.50 o 
   5   4  10       15.15       14.47      0.88 o 
   0   5  10        9.18        8.07      0.36 o 
   1   5  10       18.50       18.30      0.54 o 
   2   5  10        0.03        0.17      0.19 o 
   3   5  10        3.82        3.91      0.39 o 
   4   5  10        2.57        2.15      0.25 o 
   5   5  10       26.23       26.34      1.07 o 
   1   6  10        8.04        7.69      0.44 o 
   2   6  10        4.68        4.26      0.34 o 
   3   6  10        0.16        0.32      0.14 o 
   4   6  10        6.36        5.58      0.38 o 
                                                 
